# Supplementary material for: Hexaaqua­manganese(II) tetra­aqua­bis(2-amino­pyrazine-κN 4)manganese(II) disulfate dihydrate
Source: Acta Crystallogr Sect E Struct Rep Online. 2009 Nov 4;65(Pt 12):m1504. doi: 10.1107/S1600536809045322 (PMC2971817; doi:10.1107/S1600536809045322)
Supplement: Supplementary file 1 [file e-65-m1504-sup1.cif]

##############################################################################
###                                                                        ###
###        Electronic paper (Acta Crystallographica Section E)             ###
###                                                                        ###
##############################################################################
#                                                                            #
# This CIF contains the data in a paper accepted for publication in Acta     #
# Crystallographica Section E. It conforms to the requirements of Notes      #
# for Authors for Section E, and has been peer reviewed under the auspices   #
# of the IUCr Commission on Journals.                                        #
#                                                                            #
# Full details of the Crystallographic Information File format               #
# are given in the paper "The Crystallographic Information File (CIF):       #
# a New Standard Archive File for Crystallography" by S. R. Hall, F. H.      #
# Allen and I. D. Brown [Acta Cryst. (1991), A47, 655-685].                  #
#                                                                            #
# The current version of the core CIF dictionary is obtainable from          #
# ftp://ftp.iucr.org/pub/cif_core.dic. The current version number is 2.4.    #
#                                                                            #
# Software is freely available for graphical display of the structure(s) in  #
# this CIF.  For information consult the CIF home page http://www.iucr.org/  #
# cif/home.html                                                              #
#                                                                            #
# This file may be used for bona fide research purposes within the           #
# scientific community so long as proper attribution is given to the journal # 
# article from which it was obtained.                                        #
#                                                                            #
##############################################################################
                                             
data_global
_audit_creation_method     SHELXL-97
_journal_date_recd_electronic     2009-10-27
_journal_date_accepted     2009-10-29
_journal_name_full     'Acta Crystallographica, Section E'
_journal_year     2009
_journal_volume     65
_journal_issue     12
_journal_page_first     m1504
_journal_page_last     m1504
_journal_paper_category     QM
_journal_coeditor_code     XU2658
_publ_contact_author
;
     Dr. Seik Weng Ng
     Department of Chemistry
     University of Malaya
     50603 Kuala Lumpur
     Malaysia
;
_publ_contact_author_email     seikweng@um.edu.my
_publ_contact_author_fax     '03 7967 4193'
_publ_contact_author_phone     '03 7967 6778'
_publ_section_title
;
Hexaaquamanganese(II) tetraaquabis(2-aminopyrazine-\k<i>N</i>^4^)manganese(II)
disulfate dihydrate
;
loop_
    _publ_author_name
    _publ_author_address
    'Huo, Li-Hua'
;
College of Chemistry and Materials Science
Heilongjiang University
Harbin 150080
People's Republic of China
;
    'Gao, Shan'
;
College of Chemistry and Materials Science
Heilongjiang University
Harbin 150080
People's Republic of China
;
    'Ng, Seik Weng'
;
     Department of Chemistry
     University of Malaya
     50603 Kuala Lumpur
     Malaysia
;
_publ_section_synopsis     .
data_I
_audit_creation_method     SHELXL-97
_chemical_name_systematic
;
Hexaaquamanganese(II) tetraaquabis(2-aminopyrazine-\k<i>N</i>^4^)manganese(II)
disulfate dihydrate
;
_chemical_name_common     ?
_chemical_formula_moiety
                         'H12 Mn O6 2+, C8 H18 Mn N6 O4 2+, 2(O4 S) 2-, 2(H2 O)'
_chemical_formula_sum     'C8 H34 Mn2 N6 O20 S2'
_chemical_formula_iupac
                          '[Mn (H2 O)6] [Mn (C4 H5 N3)2 (H2 O)4] (S O4)2, 2H2 O'
_chemical_formula_weight     708.43
_chemical_melting_point     ?
_symmetry_cell_setting     Triclinic
_symmetry_space_group_name_H-M     'P -1'
_symmetry_space_group_name_Hall     '-P 1'
loop_
    _symmetry_equiv_pos_as_xyz
    'x, y, z'
    '-x, -y, -z'
_cell_length_a     6.6242(3)
_cell_length_b     8.4639(4)
_cell_length_c     13.2719(8)
_cell_angle_alpha     75.654(2)
_cell_angle_beta     78.364(2)
_cell_angle_gamma     78.834(2)
_cell_volume     697.95(6)
_cell_formula_units_Z     1
_cell_measurement_reflns_used     6492
_cell_measurement_theta_min     3.2
_cell_measurement_theta_max     27.5
_cell_measurement_temperature     293(2)
_exptl_crystal_description     Prism
_exptl_crystal_colour     Colorless
_exptl_crystal_size_max     0.38
_exptl_crystal_size_mid     0.20
_exptl_crystal_size_min     0.18
_exptl_crystal_density_diffrn     1.685
_exptl_crystal_density_meas     ?
_exptl_crystal_density_method     'not measured'
_exptl_crystal_F_000     366
_exptl_absorpt_coefficient_mu     1.144
_exptl_absorpt_correction_type     Multi-scan
_exptl_absorpt_process_details     '(ABSCOR; Higashi, 1995)'
_exptl_absorpt_correction_T_min     0.6703
_exptl_absorpt_correction_T_max     0.8205
_diffrn_ambient_temperature     293(2)
_diffrn_radiation_type     MoK\a
_diffrn_radiation_wavelength     0.71073
_diffrn_radiation_source     'fine-focus sealed tube'
_diffrn_radiation_monochromator     graphite
_diffrn_measurement_device_type     'Rigaku R-AXIS RAPID IP'
_diffrn_measurement_method     \w
_diffrn_detector_area_resol_mean     ?
_diffrn_reflns_number     6866
_diffrn_reflns_av_R_equivalents     0.0246
_diffrn_reflns_av_sigmaI/netI     0.0296
_diffrn_reflns_theta_min     3.18
_diffrn_reflns_theta_max     27.45
_diffrn_reflns_theta_full     27.45
_diffrn_measured_fraction_theta_max     0.992
_diffrn_measured_fraction_theta_full     0.992
_diffrn_reflns_limit_h_min     -8
_diffrn_reflns_limit_h_max     8
_diffrn_reflns_limit_k_min     -10
_diffrn_reflns_limit_k_max     10
_diffrn_reflns_limit_l_min     -17
_diffrn_reflns_limit_l_max     17
_diffrn_standards_number     0
_diffrn_standards_interval_count     0
_diffrn_standards_interval_time     0
_diffrn_standards_decay_%     0
_reflns_number_total     3159
_reflns_number_gt     2874
_reflns_threshold_expression     I>2\s(I)
_refine_ls_structure_factor_coef     Fsqd
_refine_ls_matrix_type     full
_refine_ls_R_factor_all     0.0436
_refine_ls_R_factor_gt     0.0409
_refine_ls_wR_factor_gt     0.1272
_refine_ls_wR_factor_ref     0.1285
_refine_ls_goodness_of_fit_ref     1.154
_refine_ls_restrained_S_all     1.151
_refine_ls_number_reflns     3159
_refine_ls_number_parameters     231
_refine_ls_number_restraints     14
_refine_ls_hydrogen_treatment     mixed
_refine_ls_weighting_scheme     calc
_refine_ls_weighting_details
         'calc w=1/[\s^2^(Fo^2^)+(0.0556P)^2^+1.1503P] where P=(Fo^2^+2Fc^2^)/3'
_atom_sites_solution_hydrogens     geom
_atom_sites_solution_primary     direct
_atom_sites_solution_secondary     difmap
_refine_ls_shift/su_max     0.001
_refine_ls_shift/su_mean     0.001
_refine_diff_density_max     0.737
_refine_diff_density_min     -0.400
_refine_ls_extinction_method     none
_refine_ls_extinction_coef     ?
loop_
    _atom_type_symbol
    _atom_type_description
    _atom_type_scat_dispersion_real
    _atom_type_scat_dispersion_imag
    _atom_type_scat_source
    'C' 'C' 0.0033 0.0016
                         'International Tables Vol C Tables 4.2.6.8 and 6.1.1.4'
    'H' 'H' 0.0000 0.0000
                         'International Tables Vol C Tables 4.2.6.8 and 6.1.1.4'
    'N' 'N' 0.0061 0.0033
                         'International Tables Vol C Tables 4.2.6.8 and 6.1.1.4'
    'O' 'O' 0.0106 0.0060
                         'International Tables Vol C Tables 4.2.6.8 and 6.1.1.4'
    'S' 'S' 0.1246 0.1234
                         'International Tables Vol C Tables 4.2.6.8 and 6.1.1.4'
    'Mn' 'Mn' 0.3368 0.7283
                         'International Tables Vol C Tables 4.2.6.8 and 6.1.1.4'
_computing_data_collection     'RAPID-AUTO (Rigaku, 1998)'
_computing_cell_refinement     'RAPID-AUTO (Rigaku, 1998)'
_computing_data_reduction     'CrystalClear (Rigaku/MSC, 2002)'
_computing_structure_solution     'SHELXS97 (Sheldrick, 2008)'
_computing_structure_refinement     'SHELXL97 (Sheldrick, 2008)'
_computing_molecular_graphics     'X-SEED (Barbour, 2001)'
_computing_publication_material     'publCIF (Westrip, 2009)'
loop_
    _atom_site_type_symbol
    _atom_site_label
    _atom_site_fract_x
    _atom_site_fract_y
    _atom_site_fract_z
    _atom_site_U_iso_or_equiv
    _atom_site_adp_type
    _atom_site_calc_flag
    _atom_site_refinement_flags
    _atom_site_occupancy
    _atom_site_disorder_assembly
    _atom_site_disorder_group
    Mn Mn1 1.0000 1.0000 0.5000 0.02349(17) Uani d S 1 . .
    Mn Mn2 0.0000 0.5000 1.0000 0.02867(18) Uani d S 1 . .
    S S1 0.47994(10) 0.88750(9) 0.80279(5) 0.02457(18) Uani d . 1 . .
    O O1 0.4091(3) 0.9828(3) 0.70435(17) 0.0322(5) Uani d . 1 . .
    O O2 0.5386(4) 0.7129(3) 0.7978(2) 0.0444(6) Uani d . 1 . .
    O O3 0.6644(3) 0.9501(3) 0.81657(17) 0.0318(5) Uani d . 1 . .
    O O4 0.3121(4) 0.9084(4) 0.89137(19) 0.0441(6) Uani d . 1 . .
    O O1W 0.7084(4) 0.9110(3) 0.53580(19) 0.0335(5) Uani d D 1 . .
    O O2W 1.0209(4) 0.9617(3) 0.66525(17) 0.0345(5) Uani d D 1 . .
    O O3W 0.2937(4) 0.4732(3) 0.8939(2) 0.0471(7) Uani d D 1 . .
    O O4W -0.1480(4) 0.4748(3) 0.8707(2) 0.0429(6) Uani d D 1 . .
    O O5W 0.0400(4) 0.2353(3) 1.0577(2) 0.0456(6) Uani d D 1 . .
    O O6W 0.6189(4) 0.2200(3) 0.9081(2) 0.0399(6) Uani d D 1 . .
    N N1 0.8363(4) 1.2689(3) 0.4980(2) 0.0301(5) Uani d . 1 . .
    N N2 0.7098(4) 1.6040(3) 0.4930(2) 0.0344(6) Uani d . 1 . .
    N N3 0.7810(6) 1.6587(4) 0.3104(3) 0.0482(8) Uani d D 1 . .
    C C1 0.8414(5) 1.3800(4) 0.4078(3) 0.0334(7) Uani d . 1 . .
    H H1 0.8899 1.3447 0.3450 0.040 Uiso calc R 1 . .
    C C2 0.7760(5) 1.5496(4) 0.4039(3) 0.0325(6) Uani d . 1 . .
    C C3 0.7019(5) 1.4892(4) 0.5836(3) 0.0376(7) Uani d . 1 . .
    H H3 0.6532 1.5237 0.6466 0.045 Uiso calc R 1 . .
    C C4 0.7623(5) 1.3238(4) 0.5874(3) 0.0348(7) Uani d . 1 . .
    H H4 0.7522 1.2491 0.6521 0.042 Uiso calc R 1 . .
    H H1W1 0.614(5) 0.948(5) 0.581(3) 0.048(12) Uiso d D 1 . .
    H H1W2 0.715(7) 0.817(3) 0.521(4) 0.053(13) Uiso d D 1 . .
    H H2W1 0.919(4) 0.972(5) 0.714(2) 0.028(9) Uiso d D 1 . .
    H H2W2 1.135(4) 0.967(5) 0.683(3) 0.044(11) Uiso d D 1 . .
    H H3W1 0.357(7) 0.556(4) 0.866(4) 0.066(15) Uiso d D 1 . .
    H H3W2 0.391(5) 0.392(3) 0.901(3) 0.039(11) Uiso d D 1 . .
    H H4W1 -0.195(8) 0.386(4) 0.876(4) 0.073(17) Uiso d D 1 . .
    H H4W2 -0.247(5) 0.554(4) 0.859(4) 0.063(15) Uiso d D 1 . .
    H H5W1 0.126(6) 0.160(4) 1.089(3) 0.059(14) Uiso d D 1 . .
    H H5W2 -0.072(5) 0.194(7) 1.074(5) 0.081(18) Uiso d D 1 . .
    H H6W1 0.624(9) 0.148(5) 0.873(4) 0.079(18) Uiso d D 1 . .
    H H6W2 0.641(9) 0.170(6) 0.9698(19) 0.072(17) Uiso d D 1 . .
    H H3N1 0.831(7) 1.629(6) 0.252(2) 0.062(15) Uiso d D 1 . .
    H H3N2 0.738(8) 1.7613(19) 0.308(4) 0.060(14) Uiso d D 1 . .
loop_
    _atom_site_aniso_label
    _atom_site_aniso_U_11
    _atom_site_aniso_U_22
    _atom_site_aniso_U_33
    _atom_site_aniso_U_12
    _atom_site_aniso_U_13
    _atom_site_aniso_U_23
    Mn1 0.0217(3) 0.0225(3) 0.0255(3) -0.0022(2) -0.0054(2) -0.0034(2)
    Mn2 0.0218(3) 0.0271(3) 0.0341(3) -0.0032(2) -0.0067(2) 0.0002(2)
    S1 0.0209(3) 0.0257(3) 0.0260(3) -0.0046(3) -0.0066(2) -0.0004(3)
    O1 0.0289(11) 0.0353(12) 0.0302(11) -0.0007(9) -0.0115(9) -0.0009(9)
    O2 0.0423(14) 0.0252(11) 0.0645(17) -0.0035(10) -0.0175(12) -0.0014(11)
    O3 0.0224(10) 0.0385(12) 0.0356(11) -0.0062(9) -0.0079(8) -0.0062(9)
    O4 0.0313(12) 0.0672(17) 0.0317(12) -0.0132(12) 0.0012(10) -0.0078(11)
    O1W 0.0277(11) 0.0325(12) 0.0423(13) -0.0092(9) 0.0038(9) -0.0157(10)
    O2W 0.0258(11) 0.0521(14) 0.0264(10) -0.0058(10) -0.0080(9) -0.0068(10)
    O3W 0.0281(12) 0.0356(14) 0.0671(18) -0.0064(11) 0.0055(12) -0.0012(12)
    O4W 0.0395(14) 0.0380(14) 0.0542(15) -0.0039(11) -0.0212(12) -0.0059(12)
    O5W 0.0318(13) 0.0320(12) 0.0679(17) -0.0074(10) -0.0194(12) 0.0096(12)
    O6W 0.0477(14) 0.0317(12) 0.0413(14) -0.0016(11) -0.0131(11) -0.0086(10)
    N1 0.0269(12) 0.0226(12) 0.0390(14) -0.0011(10) -0.0063(10) -0.0044(10)
    N2 0.0293(13) 0.0255(12) 0.0498(16) -0.0013(10) -0.0095(12) -0.0109(11)
    N3 0.063(2) 0.0285(15) 0.0451(18) 0.0031(15) -0.0061(16) -0.0039(13)
    C1 0.0347(16) 0.0256(15) 0.0380(16) 0.0001(12) -0.0061(13) -0.0069(12)
    C2 0.0289(15) 0.0238(14) 0.0435(17) -0.0014(12) -0.0071(13) -0.0060(12)
    C3 0.0337(16) 0.0391(18) 0.0425(18) 0.0019(14) -0.0073(14) -0.0182(14)
    C4 0.0318(16) 0.0335(16) 0.0352(16) 0.0037(13) -0.0075(13) -0.0051(13)
loop_
    _geom_bond_atom_site_label_1
    _geom_bond_atom_site_label_2
    _geom_bond_site_symmetry_2
    _geom_bond_distance
    _geom_bond_publ_flag
    Mn1 O1W . 2.131(2) ?
    Mn1 O1W 2_776 2.131(2) ?
    Mn1 O2W 2_776 2.165(2) ?
    Mn1 O2W . 2.165(2) ?
    Mn1 N1 . 2.320(2) ?
    Mn1 N1 2_776 2.320(2) ?
    Mn2 O3W . 2.168(3) ?
    Mn2 O3W 2_567 2.168(3) ?
    Mn2 O4W . 2.212(3) ?
    Mn2 O4W 2_567 2.212(3) ?
    Mn2 O5W 2_567 2.163(2) ?
    Mn2 O5W . 2.163(2) ?
    S1 O4 . 1.466(2) ?
    S1 O2 . 1.468(3) ?
    S1 O1 . 1.468(2) ?
    S1 O3 . 1.482(2) ?
    O1W H1W1 . 0.844(10) ?
    O1W H1W2 . 0.851(10) ?
    O2W H2W1 . 0.846(10) ?
    O2W H2W2 . 0.852(10) ?
    O3W H3W1 . 0.849(10) ?
    O3W H3W2 . 0.849(10) ?
    O4W H4W1 . 0.848(10) ?
    O4W H4W2 . 0.850(10) ?
    O5W H5W1 . 0.849(10) ?
    O5W H5W2 . 0.850(10) ?
    O6W H6W1 . 0.850(10) ?
    O6W H6W2 . 0.850(10) ?
    N1 C1 . 1.325(4) ?
    N1 C4 . 1.347(4) ?
    N2 C2 . 1.337(4) ?
    N2 C3 . 1.344(5) ?
    N3 C2 . 1.350(5) ?
    N3 H3N1 . 0.855(10) ?
    N3 H3N2 . 0.854(10) ?
    C1 C2 . 1.408(4) ?
    C1 H1 . 0.9300 ?
    C3 C4 . 1.371(5) ?
    C3 H3 . 0.9300 ?
    C4 H4 . 0.9300 ?
loop_
    _geom_angle_atom_site_label_1
    _geom_angle_atom_site_label_2
    _geom_angle_atom_site_label_3
    _geom_angle_site_symmetry_1
    _geom_angle_site_symmetry_3
    _geom_angle
    _geom_angle_publ_flag
    O1W Mn1 O1W . 2_776 180.0000(10)
                                   ?
    O1W Mn1 O2W . 2_776 87.90(9) ?
    O1W Mn1 O2W 2_776 2_776 92.10(9) ?
    O1W Mn1 O2W . . 92.10(9) ?
    O1W Mn1 O2W 2_776 . 87.90(9) ?
    O2W Mn1 O2W 2_776 . 180.0000(10)
                                   ?
    O1W Mn1 N1 . . 91.71(9) ?
    O1W Mn1 N1 2_776 . 88.29(9) ?
    O2W Mn1 N1 2_776 . 89.32(10) ?
    O2W Mn1 N1 . . 90.68(10) ?
    O1W Mn1 N1 . 2_776 88.29(9) ?
    O1W Mn1 N1 2_776 2_776 91.71(9) ?
    O2W Mn1 N1 2_776 2_776 90.68(10) ?
    O2W Mn1 N1 . 2_776 89.32(10) ?
    N1 Mn1 N1 . 2_776 180.0000(10)
                                 ?
    O5W Mn2 O5W 2_567 . 180.0000(10)
                                   ?
    O5W Mn2 O3W 2_567 . 90.64(10) ?
    O5W Mn2 O3W . . 89.36(10) ?
    O5W Mn2 O3W 2_567 2_567 89.36(10) ?
    O5W Mn2 O3W . 2_567 90.64(10) ?
    O3W Mn2 O3W . 2_567 180.0000(10)
                                   ?
    O5W Mn2 O4W 2_567 . 89.84(10) ?
    O5W Mn2 O4W . . 90.16(10) ?
    O3W Mn2 O4W . . 86.45(11) ?
    O3W Mn2 O4W 2_567 . 93.55(11) ?
    O5W Mn2 O4W 2_567 2_567 90.16(10) ?
    O5W Mn2 O4W . 2_567 89.84(10) ?
    O3W Mn2 O4W . 2_567 93.55(11) ?
    O3W Mn2 O4W 2_567 2_567 86.45(11) ?
    O4W Mn2 O4W . 2_567 180.0000(10)
                                   ?
    O4 S1 O2 . . 110.85(17) ?
    O4 S1 O1 . . 109.03(14) ?
    O2 S1 O1 . . 109.60(15) ?
    O4 S1 O3 . . 109.10(14) ?
    O2 S1 O3 . . 109.02(14) ?
    O1 S1 O3 . . 109.22(13) ?
    Mn1 O1W H1W1 . . 118(3) ?
    Mn1 O1W H1W2 . . 114(3) ?
    H1W1 O1W H1W2 . . 123(4) ?
    Mn1 O2W H2W1 . . 125(3) ?
    Mn1 O2W H2W2 . . 120(3) ?
    H2W1 O2W H2W2 . . 112(4) ?
    Mn2 O3W H3W1 . . 120(4) ?
    Mn2 O3W H3W2 . . 126(3) ?
    H3W1 O3W H3W2 . . 104(4) ?
    Mn2 O4W H4W1 . . 119(4) ?
    Mn2 O4W H4W2 . . 110(3) ?
    H4W1 O4W H4W2 . . 107(5) ?
    Mn2 O5W H5W1 . . 139(3) ?
    Mn2 O5W H5W2 . . 115(4) ?
    H5W1 O5W H5W2 . . 103(5) ?
    H6W1 O6W H6W2 . . 108(5) ?
    C1 N1 C4 . . 117.4(3) ?
    C1 N1 Mn1 . . 119.9(2) ?
    C4 N1 Mn1 . . 121.9(2) ?
    C2 N2 C3 . . 116.8(3) ?
    C2 N3 H3N1 . . 122(3) ?
    C2 N3 H3N2 . . 121(3) ?
    H3N1 N3 H3N2 . . 117(5) ?
    N1 C1 C2 . . 122.2(3) ?
    N1 C1 H1 . . 118.9 ?
    C2 C1 H1 . . 118.9 ?
    N2 C2 N3 . . 119.4(3) ?
    N2 C2 C1 . . 120.2(3) ?
    N3 C2 C1 . . 120.4(3) ?
    N2 C3 C4 . . 123.1(3) ?
    N2 C3 H3 . . 118.4 ?
    C4 C3 H3 . . 118.4 ?
    N1 C4 C3 . . 120.3(3) ?
    N1 C4 H4 . . 119.9 ?
    C3 C4 H4 . . 119.9 ?
loop_
    _geom_hbond_atom_site_label_D
    _geom_hbond_atom_site_label_H
    _geom_hbond_atom_site_label_A
    _geom_hbond_site_symmetry_A
    _geom_hbond_distance_DH
    _geom_hbond_distance_HA
    _geom_hbond_distance_DA
    _geom_hbond_angle_DHA
    _geom_hbond_publ_flag
    O1w H1w1 O1 . 0.840(10)
                          1.95(2) 2.779(3) 167(4) yes
    O1w H1w2 N2 1_545 0.850(10)
                              1.940(10)
                                      2.792(3) 176(5) yes
    O2w H2w1 O3 . 0.850(10)
                          1.950(10)
                                  2.775(3) 166(4) yes
    O2w H2w2 O1 1_655 0.850(10)
                              1.920(10)
                                      2.770(3) 172(4) yes
    O3w H3w1 O2 . 0.850(10)
                          1.900(10)
                                  2.744(4) 170(5) yes
    O3w H3w2 O6w . 0.850(10)
                           1.880(10)
                                   2.728(4) 175(4) yes
    O4w H4w1 O6w 1_455 0.850(10)
                               1.96(2) 2.780(4) 162(5) yes
    O4w H4w2 O2 1_455 0.850(10)
                              1.92(2) 2.744(4) 164(5) yes
    O5w H5w1 O3 2_667 0.840(10)
                              2.00(2) 2.813(3) 159(5) yes
    O5w H5w2 O4 2_567 0.850(10)
                              1.880(10)
                                      2.726(4) 177(6) yes
    O6w H6w1 O3 1_545 0.850(10)
                              1.95(2) 2.783(3) 167(6) yes
    O6w H6w2 O4 2_667 0.850(10)
                              1.870(10)
                                      2.709(4) 172(6) yes
    N3 H3n2 O1 2_686 0.850(10)
                             2.180(10)
                                     3.026(4) 172(5) yes
