# Supplementary material for: Hexaaqua­manganese(II) tetra­aqua­bis(2-amino­pyrazine-κN 4)manganese(II) disulfate dihydrate
Source: Acta Crystallogr Sect E Struct Rep Online. 2009 Nov 4;65(Pt 12):m1504. doi: 10.1107/S1600536809045322 (PMC2971817; doi:10.1107/S1600536809045322)
Supplement: Supplementary file 2 [file e-65-m1504-Isup2.hkl]

# 
# h,k,l, Fc-squared, Fo-squared, sigma(Fo-squared) and status flag 
# 
data_I
_shelx_title '  P-1' 
_shelx_refln_list_code          4 
_shelx_F_calc_maximum      131.74 
_exptl_crystal_F_000       366.00 
_reflns_d_resolution_high  0.7709 
 
loop_ 
 _symmetry_equiv_pos_as_xyz 
 'x, y, z' 
 '-x, -y, -z' 
 
_cell_length_a     6.6242 
_cell_length_b     8.4639 
_cell_length_c    13.2719 
_cell_angle_alpha  75.654 
_cell_angle_beta   78.364 
_cell_angle_gamma  78.834 
 
_shelx_F_squared_multiplier     1.000 
 
loop_ 
 _refln_index_h 
 _refln_index_k 
 _refln_index_l 
 _refln_F_squared_calc 
 _refln_F_squared_meas 
 _refln_F_squared_sigma 
 _refln_observed_status 
   1   0   0       75.15       56.51      0.58 o 
   2   0   0      115.45      104.70      1.37 o 
   3   0   0     1870.96     1990.01     32.41 o 
   4   0   0     2118.08     2138.36     36.26 o 
   5   0   0       60.03       56.14      1.32 o 
   6   0   0      996.36     1039.66     18.25 o 
   7   0   0      272.32      265.47      5.12 o 
   8   0   0       87.94       81.25      4.81 o 
  -8   1   0       14.27       14.17      2.84 o 
  -7   1   0       35.66       33.07      5.08 o 
  -6   1   0       77.12       70.87      4.00 o 
  -5   1   0       42.20       36.13      1.11 o 
  -4   1   0      303.58      289.59      4.25 o 
  -3   1   0      120.99      134.67      1.98 o 
  -2   1   0     2788.58     2622.53     54.51 o 
  -1   1   0     1811.92     1836.12     34.93 o 
   1   1   0      870.41      888.92     10.16 o 
   2   1   0     3726.71     3807.85     58.85 o 
   3   1   0     1103.85     1185.51     15.41 o 
   4   1   0      130.97      141.13      2.12 o 
   5   1   0      171.46      155.70      2.64 o 
   6   1   0       38.80       37.43      1.29 o 
   7   1   0       20.23       16.34      1.36 o 
   8   1   0        0.02        0.03      0.70 o 
  -7   2   0      125.42      114.09      5.79 o 
  -6   2   0      555.57      520.29     32.39 o 
  -5   2   0       16.56       16.05      0.73 o 
  -4   2   0      898.66      857.97     13.14 o 
  -3   2   0     1970.54     2004.19     82.33 o 
  -2   2   0     1269.54     1204.44     95.04 o 
  -1   2   0      434.48      391.21      6.40 o 
   0   2   0     6447.89     6836.10    235.71 o 
   1   2   0     1763.49     1758.66     34.02 o 
   2   2   0      184.28      249.05      5.64 o 
   3   2   0     3652.13     3879.55     61.38 o 
   4   2   0      435.60      447.85      5.79 o 
   5   2   0      602.42      605.65      8.06 o 
   6   2   0      215.83      210.64      4.35 o 
   7   2   0      647.54      627.54     22.21 o 
   8   2   0        4.26        3.13      0.97 o 
  -7   3   0       40.12       47.18      3.81 o 
  -6   3   0        0.37        0.38      0.50 o 
  -5   3   0       12.31       15.86      0.96 o 
  -4   3   0       42.63       78.92      3.63 o 
  -3   3   0      497.76      503.12     11.48 o 
  -2   3   0       86.67      400.75     40.31 o 
  -1   3   0      951.36      873.12     16.59 o 
   0   3   0       14.82       15.51      0.63 o 
   1   3   0      235.21      251.41      9.63 o 
   2   3   0      303.20      329.63      5.79 o 
   3   3   0      699.32      759.18     10.96 o 
   4   3   0      158.23      216.83     14.76 o 
   5   3   0      778.26      722.98     11.51 o 
   6   3   0       66.33       70.63      1.73 o 
   7   3   0      119.86      104.55      3.24 o 
   8   3   0       19.14       15.44      1.69 o 
  -7   4   0      196.39      193.33      9.34 o 
  -6   4   0       41.29       49.91      4.37 o 
  -5   4   0      354.37      329.95      6.75 o 
  -4   4   0       21.59       27.58      1.81 o 
  -3   4   0     1853.65     1773.13     37.43 o 
  -2   4   0      477.23      497.85     27.05 o 
  -1   4   0     1929.15     1866.11     56.59 o 
   0   4   0     2161.07     2412.38     55.49 o 
   1   4   0     2532.59     2537.49     52.26 o 
   2   4   0     1795.62     1821.30     52.37 o 
   3   4   0     1290.27     1276.51     25.33 o 
   4   4   0       72.81       75.10      2.40 o 
   5   4   0     1975.33     2034.25     35.33 o 
   6   4   0      107.15      109.02      3.27 o 
   7   4   0      345.56      318.69     16.46 o 
  -6   5   0       73.43      100.15      4.63 o 
  -5   5   0      402.17      374.15     13.92 o 
  -4   5   0       75.09       71.91      2.94 o 
  -3   5   0      105.55      102.90      2.95 o 
  -2   5   0       19.56      134.83      4.52 o 
  -1   5   0      411.09      414.39      6.03 o 
   0   5   0      524.71      559.33     10.23 o 
   1   5   0      218.78      201.77      3.37 o 
   2   5   0      123.01      188.01      7.44 o 
   3   5   0      411.67      384.95     10.83 o 
   4   5   0      601.77      717.19     21.20 o 
   5   5   0      159.22      145.21      5.67 o 
   6   5   0       41.90       39.00      2.55 o 
   7   5   0        5.31        6.95      2.24 o 
  -6   6   0        2.11        5.89      3.06 o 
  -5   6   0      254.59      256.23      8.18 o 
  -4   6   0      152.94      131.11      4.21 o 
  -3   6   0      191.98      195.27     10.56 o 
  -2   6   0      234.92      219.51      4.41 o 
  -1   6   0      679.60      627.82     12.66 o 
   0   6   0      126.04      122.39      2.48 o 
   1   6   0      642.75      640.85     11.51 o 
   2   6   0      136.48      184.70      6.16 o 
   3   6   0      290.27      292.61      9.03 o 
   4   6   0       93.54      103.99      4.72 o 
   5   6   0      549.10      565.40     17.82 o 
   6   6   0      106.22      121.99      5.74 o 
   7   6   0       15.81       12.09      2.79 o 
  -5   7   0        0.09        1.75      2.30 o 
  -4   7   0       16.34       16.77      1.96 o 
  -3   7   0       79.09       82.93     19.58 o 
  -2   7   0       60.60       56.01      3.13 o 
  -1   7   0        2.97        3.80      1.78 o 
   0   7   0       39.15       72.68     21.40 o 
   1   7   0       78.17       65.72      1.66 o 
   2   7   0      218.32      181.08     10.57 o 
   3   7   0      155.90      143.65      5.77 o 
   4   7   0      112.00      127.34      6.06 o 
   5   7   0       19.47       20.93      3.34 o 
   6   7   0       13.61       40.42      4.01 o 
   7   7   0       56.97       62.24      4.99 o 
  -4   8   0       85.25       83.82      5.43 o 
  -3   8   0       74.54       71.13      4.98 o 
  -2   8   0      174.44      161.33      6.72 o 
  -1   8   0       67.71       64.95      2.37 o 
   0   8   0      604.75      631.83     12.58 o 
   1   8   0      122.10      114.64      2.86 o 
   2   8   0      846.60      740.81     33.25 o 
   3   8   0        0.51        4.33      2.01 o 
   4   8   0      276.91      296.13     11.39 o 
   5   8   0       44.84       46.07      4.29 o 
   6   8   0      343.99      395.83     15.05 o 
  -3   9   0       36.23       33.32      3.66 o 
  -2   9   0       27.77       27.27      1.53 o 
  -1   9   0       55.78       50.05      1.93 o 
   0   9   0       47.07       48.93      1.75 o 
   1   9   0       17.75       17.57      0.85 o 
   2   9   0       59.87       60.30      3.92 o 
   3   9   0        2.22        1.87      1.96 o 
   4   9   0       20.77       29.83      4.04 o 
   5   9   0        2.46        1.66      2.37 o 
  -1  10   0        0.44        0.69      0.77 o 
   0  10   0      177.70      205.43      4.78 o 
   1  10   0        2.19        1.62      1.61 o 
   2  10   0       15.15       12.38      2.75 o 
   3  10   0       46.55       50.85      4.48 o 
   4  10   0      111.95      108.63     10.11 o 
  -3 -10   1       73.88       76.21      8.02 o 
  -2 -10   1       59.79       67.01      4.68 o 
  -1 -10   1        3.48        2.67      1.80 o 
   0 -10   1        8.33        6.52      0.86 o 
   1 -10   1       34.89       38.84      1.94 o 
  -5  -9   1      129.94      137.62      7.61 o 
  -4  -9   1      130.82      134.23      7.06 o 
  -3  -9   1      105.45       99.21      5.52 o 
  -2  -9   1        7.97        9.42      2.32 o 
  -1  -9   1      378.81      359.56      7.90 o 
   0  -9   1       32.69       41.76      1.28 o 
   1  -9   1        7.57        4.85      1.16 o 
   2  -9   1       83.51       80.86      5.63 o 
   3  -9   1       46.29       46.49      3.92 o 
  -6  -8   1        1.12        3.01      4.50 o 
  -5  -8   1       40.84       43.87      4.48 o 
  -4  -8   1      114.05      140.41      6.97 o 
  -3  -8   1       19.95       17.44      2.93 o 
  -2  -8   1        9.20        7.49      2.29 o 
  -1  -8   1       48.46       43.31      1.14 o 
   0  -8   1       90.39       85.98      2.34 o 
   1  -8   1       71.01       69.25      2.70 o 
   2  -8   1       31.84       35.03      3.74 o 
   3  -8   1       49.54       43.15      4.68 o 
   4  -8   1       40.54       52.91      7.13 o 
  -6  -7   1       86.61      115.70      6.36 o 
  -5  -7   1       89.32       90.72      5.57 o 
  -4  -7   1      793.09      795.39     25.27 o 
  -3  -7   1        3.57        3.34      1.81 o 
  -2  -7   1        1.67        2.23      0.18 o 
  -1  -7   1      427.77      405.33      5.91 o 
   0  -7   1     1186.10     1277.77     40.86 o 
   1  -7   1       35.33       30.22      1.30 o 
   2  -7   1      955.80      862.10     46.50 o 
   3  -7   1       21.75       21.15      1.82 o 
   4  -7   1       80.25       89.92      5.31 o 
   5  -7   1       16.78       16.64      5.69 o 
  -7  -6   1       80.87       78.41      5.06 o 
  -6  -6   1       57.78       56.63      4.11 o 
  -5  -6   1       10.75       13.05      2.65 o 
  -4  -6   1      108.97      120.49      5.16 o 
  -3  -6   1       28.42       27.41      2.60 o 
  -2  -6   1      738.70      714.43     20.58 o 
  -1  -6   1      383.86      352.51      4.93 o 
   0  -6   1        8.87        9.87      0.96 o 
   1  -6   1      399.59      361.46     14.80 o 
   2  -6   1      292.48      272.28      9.43 o 
   3  -6   1      168.80      152.18      3.13 o 
   4  -6   1      139.88      120.62     19.59 o 
   5  -6   1       18.50       18.92      3.44 o 
   6  -6   1       16.96       31.82      7.53 o 
  -7  -5   1      122.23      133.58      5.11 o 
  -6  -5   1      413.74      423.75     26.70 o 
  -5  -5   1       14.48       13.27      1.60 o 
  -4  -5   1      582.51      618.88     12.95 o 
  -3  -5   1       88.46       98.85      2.77 o 
  -2  -5   1      936.39      938.60     25.98 o 
  -1  -5   1      399.29      416.66      5.60 o 
   0  -5   1      481.19      488.75      8.88 o 
   1  -5   1      154.42      148.87      4.36 o 
   2  -5   1      499.74      439.66      7.63 o 
   3  -5   1        1.17        1.16      0.50 o 
   4  -5   1      232.41      247.87      6.07 o 
   5  -5   1       20.58       19.98      3.22 o 
   6  -5   1      180.82      181.68      8.64 o 
  -8  -4   1       38.42       39.25      3.50 o 
  -7  -4   1      228.48      222.31      8.15 o 
  -6  -4   1       88.38       85.53      1.87 o 
  -5  -4   1        8.13        9.33      0.82 o 
  -4  -4   1       13.12      112.24     21.18 o 
  -3  -4   1      278.88      269.43      5.39 o 
  -2  -4   1        4.24       67.03      3.87 o 
  -1  -4   1        8.80        9.75      0.41 o 
   0  -4   1     2461.63     3051.41     97.18 o 
   1  -4   1      171.58      170.47      2.60 o 
   2  -4   1        2.68        6.11      2.48 o 
   3  -4   1      112.21       94.22      2.71 o 
   4  -4   1        8.88       92.12      3.08 o 
   5  -4   1       54.78       52.07      3.25 o 
   6  -4   1      172.56      165.63      7.73 o 
   7  -4   1       37.59       52.39      8.29 o 
  -8  -3   1      197.99      198.28     10.55 o 
  -7  -3   1       57.15       47.82      1.84 o 
  -6  -3   1      431.07      459.07      6.61 o 
  -5  -3   1      241.57      242.82      5.41 o 
  -4  -3   1      132.09      148.49      3.15 o 
  -3  -3   1     1228.21     1252.30     20.72 o 
  -2  -3   1      765.86      782.08     21.67 o 
  -1  -3   1     2128.25     2176.51     30.28 o 
   0  -3   1     2090.98     2358.56     47.96 o 
   1  -3   1     5582.32     5716.06    112.72 o 
   2  -3   1      309.85      292.09     21.02 o 
   3  -3   1       20.82       13.96      1.22 o 
   4  -3   1      572.26      560.90      8.61 o 
   5  -3   1     1297.81     1242.42     20.50 o 
   6  -3   1       12.38        7.83      1.33 o 
   7  -3   1      563.66      541.01     19.32 o 
  -8  -2   1        0.03       -0.39      0.93 o 
  -7  -2   1        1.42        0.37      0.62 o 
  -6  -2   1       23.95       25.28      1.26 o 
  -5  -2   1      869.91      819.24     11.35 o 
  -4  -2   1      283.09      241.26      3.70 o 
  -3  -2   1     1308.19     1244.48     16.45 o 
  -2  -2   1      345.14      367.92      4.11 o 
  -1  -2   1        6.24       10.10      0.23 o 
   0  -2   1     2123.72     2258.69     36.25 o 
   1  -2   1      571.40      546.20      7.21 o 
   2  -2   1      854.51      972.51     58.92 o 
   3  -2   1       82.09       73.16      1.19 o 
   4  -2   1       29.24       21.79      0.84 o 
   5  -2   1        0.42        0.34      0.24 o 
   6  -2   1      357.52      325.71     16.38 o 
   7  -2   1       39.34       42.71      4.06 o 
  -8  -1   1      141.63      135.88      4.22 o 
  -7  -1   1      630.09      599.15     10.48 o 
  -6  -1   1       15.48       18.73      1.00 o 
  -5  -1   1     1998.55     2008.91     34.98 o 
  -4  -1   1       12.52       11.78      0.59 o 
  -3  -1   1     4913.82     4990.64    112.82 o 
  -2  -1   1     2093.80     2334.35     53.03 o 
  -1  -1   1     4392.94     4603.33    141.57 o 
   0  -1   1        4.03        3.91      0.38 o 
   1  -1   1     7597.00     7311.71    182.28 o 
   2  -1   1      288.01      274.58     10.97 o 
   3  -1   1      223.97      177.08      2.41 o 
   4  -1   1      878.40      863.87     20.51 o 
   5  -1   1      648.16      620.97      9.52 o 
   6  -1   1       29.86       36.04      1.36 o 
   7  -1   1      144.06      128.12      2.92 o 
   8  -1   1       46.59       47.93      4.23 o 
  -8   0   1        2.66        3.48      0.90 o 
  -7   0   1       99.66       94.39      2.38 o 
  -6   0   1       65.69       59.79      1.71 o 
  -5   0   1      292.85      260.93      4.19 o 
  -4   0   1        0.30       29.70     16.10 o 
  -3   0   1      110.39       95.75      2.50 o 
  -2   0   1     1559.57     1544.45     29.21 o 
  -1   0   1      910.73      857.46     30.82 o 
   1   0   1      230.46      276.23      7.28 o 
   2   0   1     2160.27     2257.57     34.72 o 
   3   0   1       51.97       59.23      0.89 o 
   4   0   1      372.37      747.63     14.76 o 
   5   0   1       44.71       44.74      1.12 o 
   6   0   1        2.96       25.63     16.24 o 
   7   0   1        3.40        3.45      0.76 o 
   8   0   1        0.40        1.04      1.69 o 
  -8   1   1       50.76       46.01      4.64 o 
  -7   1   1      299.35      281.71      5.93 o 
  -6   1   1      133.52      154.11      6.85 o 
  -5   1   1      381.59      357.06      5.66 o 
  -4   1   1      613.01      610.75      9.19 o 
  -3   1   1     1582.50     1588.70     34.68 o 
  -2   1   1     2744.25     2464.21     50.89 o 
  -1   1   1     1577.87     1508.17     28.29 o 
   1   1   1     1291.35     1366.63     33.40 o 
   2   1   1    17356.64    16312.80    396.41 o 
   3   1   1      209.74      188.19      2.20 o 
   4   1   1     1601.38     1665.63     50.14 o 
   5   1   1       25.64       18.53      1.24 o 
   6   1   1     1177.35     1197.18     39.63 o 
   7   1   1      248.60      231.44      5.44 o 
   8   1   1      154.61      158.41      8.51 o 
  -7   2   1        7.35        8.26      4.88 o 
  -6   2   1        1.89        3.58      0.95 o 
  -5   2   1       53.67       46.22      1.66 o 
  -4   2   1      241.37      263.75      4.08 o 
  -3   2   1      678.36      670.42     12.52 o 
  -2   2   1       18.07       16.28      3.46 o 
  -1   2   1       55.25       56.77      1.29 o 
   0   2   1     5831.66     5757.80    135.77 o 
   1   2   1     2314.53     2436.98     56.48 o 
   2   2   1     3117.98     3065.28     45.41 o 
   3   2   1       17.40       24.14      0.77 o 
   4   2   1      945.00     1112.36     32.20 o 
   5   2   1      341.01      309.52      7.45 o 
   6   2   1       71.14       77.73      3.63 o 
   7   2   1      100.74       98.81      2.73 o 
   8   2   1        1.55        2.10      1.33 o 
  -7   3   1       93.42       96.81      4.36 o 
  -6   3   1      510.31      493.00     20.34 o 
  -5   3   1      191.66      174.97      3.70 o 
  -4   3   1      579.42      577.08     19.68 o 
  -3   3   1      545.73      485.97      9.86 o 
  -2   3   1     2768.96     2721.08    149.23 o 
  -1   3   1     3176.03     3345.77     73.33 o 
   0   3   1    12024.51    12072.28    337.75 o 
   1   3   1      173.85      162.92      4.17 o 
   2   3   1      494.97      438.26     10.38 o 
   3   3   1     1245.79     1290.23     16.79 o 
   4   3   1      685.77      647.96      9.71 o 
   5   3   1      163.95      166.82      2.95 o 
   6   3   1      756.14      745.36     12.03 o 
   7   3   1       99.14      102.43      2.66 o 
   8   3   1       22.03       18.59      1.79 o 
  -7   4   1       36.03       33.51      3.13 o 
  -6   4   1       80.03       64.64      6.26 o 
  -5   4   1       11.13       10.55      2.55 o 
  -4   4   1      216.70      231.42      5.44 o 
  -3   4   1      109.48       99.87      2.95 o 
  -2   4   1      130.30      150.41     31.01 o 
  -1   4   1     1663.22     1696.63     33.98 o 
   0   4   1      582.07      564.67      9.53 o 
   1   4   1       13.01       13.98      0.58 o 
   2   4   1      589.84      545.35     14.21 o 
   3   4   1       68.67       76.29      2.95 o 
   4   4   1      214.93      247.47      9.24 o 
   5   4   1       25.71       20.98      0.69 o 
   6   4   1       69.98       62.24      1.67 o 
   7   4   1       15.56       16.19      0.89 o 
   8   4   1       57.19       57.71      3.49 o 
  -6   5   1      226.88      231.21      9.85 o 
  -5   5   1       84.89       73.87      3.17 o 
  -4   5   1      134.61      139.97     15.25 o 
  -3   5   1      463.02      415.25      8.69 o 
  -2   5   1      945.45      918.86     18.13 o 
  -1   5   1      659.75      595.08     11.41 o 
   0   5   1     1511.75     1737.82     34.42 o 
   1   5   1      512.39      442.83      6.07 o 
   2   5   1      753.81      706.84     19.11 o 
   3   5   1      991.36     1014.74     28.53 o 
   4   5   1     1002.81      994.48     28.84 o 
   5   5   1      517.94      524.03     18.30 o 
   6   5   1      188.08      186.63      4.10 o 
   7   5   1      538.08      522.19     16.81 o 
   8   5   1        9.08        7.82      3.60 o 
  -6   6   1        1.12        4.90      2.14 o 
  -5   6   1       50.46       85.40     11.35 o 
  -4   6   1        1.72       15.53      1.97 o 
  -3   6   1      164.77      154.82      4.77 o 
  -2   6   1      186.21      296.42      6.57 o 
  -1   6   1      393.28      362.63      6.93 o 
   0   6   1        8.77        7.92      0.65 o 
   1   6   1      201.06      205.86      2.90 o 
   2   6   1       34.67       32.98      1.95 o 
   3   6   1      486.39      447.55     13.00 o 
   4   6   1       91.54      146.31      5.98 o 
   5   6   1      151.82      137.03      5.86 o 
   6   6   1       31.17       47.42      5.82 o 
   7   6   1       40.22       41.50      3.63 o 
  -5   7   1      170.71      169.71      5.89 o 
  -4   7   1       28.59       23.40      2.78 o 
  -3   7   1     1004.33      970.65     21.51 o 
  -2   7   1      532.97      476.62     10.12 o 
  -1   7   1      470.16      421.14      9.22 o 
   0   7   1       80.39       95.23      1.94 o 
   1   7   1      915.13      911.70     17.90 o 
   2   7   1       47.33       39.15      2.41 o 
   3   7   1      543.93      523.06     15.99 o 
   4   7   1       48.78       51.01      3.71 o 
   5   7   1      992.10      998.40     32.07 o 
   6   7   1        4.88        4.29      2.25 o 
   7   7   1      148.39      154.12     10.62 o 
  -4   8   1       20.76       41.48      3.09 o 
  -3   8   1       14.53       17.97      1.10 o 
  -2   8   1      137.65      167.55      4.52 o 
  -1   8   1        0.04        0.55      0.54 o 
   0   8   1       65.11       55.22      1.90 o 
   1   8   1       31.20       27.96      2.08 o 
   2   8   1       12.68       18.32      1.40 o 
   3   8   1        8.70       10.85      2.45 o 
   4   8   1      111.12      131.61      6.54 o 
   5   8   1        0.55        2.20      2.25 o 
   6   8   1       11.43       13.70      3.29 o 
  -3   9   1      137.53      125.84      9.18 o 
  -2   9   1       79.23       64.09      2.58 o 
  -1   9   1      110.30      108.41      4.99 o 
   0   9   1       17.33       21.52      1.43 o 
   1   9   1      191.15      190.08      4.38 o 
   2   9   1      196.63      179.02      7.17 o 
   3   9   1       85.45       89.10      7.63 o 
   4   9   1      387.44      418.73     14.94 o 
   5   9   1      103.31      109.50      6.52 o 
  -1  10   1        0.06        0.50      0.75 o 
   0  10   1       20.57       19.72      1.38 o 
   1  10   1        2.31        1.59      1.66 o 
   2  10   1       27.06       28.71      3.34 o 
   3  10   1        0.01        0.95      1.94 o 
   4  10   1       32.12       29.03      4.15 o 
  -2 -10   2        0.44       -2.16      2.16 o 
  -1 -10   2       66.54       69.54      4.32 o 
   0 -10   2      137.36      156.15      8.36 o 
  -4  -9   2        2.20        1.60      2.34 o 
  -3  -9   2       10.93       12.58      2.77 o 
  -2  -9   2        0.27       -1.92      3.13 o 
  -1  -9   2       41.46       46.53      1.28 o 
   0  -9   2       70.50       81.31      2.06 o 
   1  -9   2        4.77        4.98      0.95 o 
   2  -9   2        0.85        0.71      0.81 o 
  -5  -8   2       82.23       85.79      8.96 o 
  -4  -8   2        1.10        1.24      1.97 o 
  -3  -8   2      527.23      537.20     17.81 o 
  -2  -8   2       94.20       79.43      9.50 o 
  -1  -8   2      387.37      378.49      5.95 o 
   0  -8   2       92.51       94.23      2.26 o 
   1  -8   2      315.28      294.60     10.26 o 
   2  -8   2        1.02        1.92      2.55 o 
   3  -8   2      197.96      166.46     10.39 o 
   4  -8   2        5.58       12.51      2.99 o 
  -6  -7   2      120.40      133.34     10.18 o 
  -5  -7   2      283.69      326.13     15.68 o 
  -4  -7   2        4.33        4.34      2.51 o 
  -3  -7   2       37.25       38.76      3.28 o 
  -2  -7   2      704.32      679.61     24.68 o 
  -1  -7   2      227.85      224.47      4.07 o 
   0  -7   2      193.41      192.42      3.55 o 
   1  -7   2       34.25       32.39      1.38 o 
   2  -7   2      101.15      176.89      8.47 o 
   3  -7   2       27.02       21.35      1.32 o 
   4  -7   2       67.99      104.91      5.76 o 
   5  -7   2        1.85        1.93      2.35 o 
  -7  -6   2      112.42      123.58      6.50 o 
  -6  -6   2       27.19       30.72      3.05 o 
  -5  -6   2       30.72       30.63      2.35 o 
  -4  -6   2       45.77       40.43      2.35 o 
  -3  -6   2      459.80      447.51     13.49 o 
  -2  -6   2      151.95      139.51      3.62 o 
  -1  -6   2      558.69      560.73      9.36 o 
   0  -6   2        9.78       24.65     13.46 o 
   1  -6   2      502.83      457.07     14.50 o 
   2  -6   2      254.98      249.50     11.97 o 
   3  -6   2      283.21      259.98     10.71 o 
   4  -6   2      246.19      208.42     28.99 o 
   5  -6   2       51.74       43.40      4.26 o 
   6  -6   2      161.94      166.61      8.83 o 
  -7  -5   2        0.42       -0.09      0.98 o 
  -6  -5   2       17.53       20.89      2.48 o 
  -5  -5   2       46.72       50.56      2.50 o 
  -4  -5   2       84.36       99.06      3.30 o 
  -3  -5   2       46.04       49.77      2.07 o 
  -2  -5   2       12.68       11.30      0.31 o 
  -1  -5   2       48.29       50.39      1.79 o 
   0  -5   2        0.68        1.69      0.60 o 
   1  -5   2      556.18      525.58     16.07 o 
   2  -5   2      766.90      747.33     31.79 o 
   3  -5   2       69.98       59.69      1.31 o 
   4  -5   2       17.99       14.92      2.98 o 
   5  -5   2       25.61       21.18      3.35 o 
   6  -5   2      138.18      142.23      7.53 o 
  -7  -4   2       65.89       72.89      4.49 o 
  -6  -4   2      649.60      615.04     18.36 o 
  -5  -4   2      112.50      114.95      1.89 o 
  -4  -4   2      382.33      391.01      4.87 o 
  -3  -4   2      306.27      285.82      4.89 o 
  -2  -4   2      671.49      649.91     14.77 o 
  -1  -4   2      868.95      936.81     14.97 o 
   0  -4   2     2876.82     3318.13    108.17 o 
   1  -4   2        3.66        1.70      0.41 o 
   2  -4   2      923.36      888.71     16.31 o 
   3  -4   2        7.15        7.51      0.49 o 
   4  -4   2      703.42      698.35     20.59 o 
   5  -4   2        7.55        8.05      2.31 o 
   6  -4   2      373.58      372.90     13.50 o 
   7  -4   2        1.20        0.89      2.30 o 
  -8  -3   2       17.58       13.91      1.38 o 
  -7  -3   2       44.28       36.35      1.59 o 
  -6  -3   2      117.87      110.30      2.37 o 
  -5  -3   2      219.99      211.13      6.10 o 
  -4  -3   2      344.16      377.03      5.06 o 
  -3  -3   2      155.42      141.90      1.82 o 
  -2  -3   2       80.25       96.77      1.93 o 
  -1  -3   2     1226.98     1198.19     26.98 o 
   0  -3   2      452.81      541.23      9.23 o 
   1  -3   2      303.78      264.84      4.33 o 
   2  -3   2        0.28        0.60      0.33 o 
   3  -3   2      155.83      159.95      4.23 o 
   4  -3   2       91.69      133.70      5.06 o 
   5  -3   2       67.81       57.71      4.16 o 
   6  -3   2       11.21       11.13      2.67 o 
   7  -3   2      132.78      135.66     11.05 o 
  -8  -2   2       66.58       66.18      3.02 o 
  -7  -2   2       16.96       17.20      1.24 o 
  -6  -2   2     1126.76     1159.85     24.63 o 
  -5  -2   2      268.17      250.50      5.91 o 
  -4  -2   2      931.20      904.26     12.20 o 
  -3  -2   2      225.63      233.30      2.83 o 
  -2  -2   2     1869.60     1851.07     33.84 o 
  -1  -2   2        6.78        4.71      0.29 o 
   0  -2   2      757.40      845.40     11.75 o 
   1  -2   2     1006.09     1065.41     18.68 o 
   2  -2   2      142.81      132.36      3.73 o 
   3  -2   2      458.44      431.94     11.28 o 
   4  -2   2      742.12      750.49     20.84 o 
   5  -2   2       94.89       79.93      3.98 o 
   6  -2   2      182.96      173.91      6.96 o 
   7  -2   2      379.77      383.86     13.48 o 
  -8  -1   2        7.63       13.62      3.35 o 
  -7  -1   2       59.35       58.86      1.86 o 
  -6  -1   2       29.93       28.98      1.38 o 
  -5  -1   2      140.63      129.75      2.48 o 
  -4  -1   2      250.43      256.41      8.22 o 
  -3  -1   2        4.63        6.13      0.45 o 
  -2  -1   2      889.80      879.55     10.92 o 
  -1  -1   2      379.06      342.80      5.19 o 
   0  -1   2      353.31      435.58      4.73 o 
   1  -1   2       31.21       26.81      0.51 o 
   2  -1   2      208.64      268.65      6.57 o 
   3  -1   2      105.85      101.92      4.33 o 
   4  -1   2      136.33      133.43     29.32 o 
   5  -1   2       20.27       23.48      0.72 o 
   6  -1   2      155.19      146.61      5.74 o 
   7  -1   2        1.59        3.38      1.88 o 
   8  -1   2       35.15       34.76      3.91 o 
  -8   0   2       55.66       51.55      1.93 o 
  -7   0   2      297.21      285.33      5.71 o 
  -6   0   2      704.68      700.74     11.83 o 
  -5   0   2      129.99      124.23      2.90 o 
  -4   0   2       13.89       16.93      5.01 o 
  -3   0   2     6356.13     6128.86    268.84 o 
  -2   0   2      222.39      174.92      2.59 o 
  -1   0   2     9068.91     6661.70    177.99 o 
   0   0   2     2544.61     2876.84     58.55 o 
   1   0   2     4906.01     5215.70    170.88 o 
   2   0   2     1904.38     2081.38     40.30 o 
   3   0   2      754.91      648.69     10.84 o 
   4   0   2     1462.09     1625.31     25.62 o 
   5   0   2      805.82      757.15     13.98 o 
   6   0   2       19.00       35.37      2.62 o 
   7   0   2      573.28      577.70     17.86 o 
   8   0   2        1.69        0.24      1.32 o 
  -7   1   2       38.63       37.85      1.57 o 
  -6   1   2       22.31       21.42      1.16 o 
  -5   1   2      330.89      299.88      4.97 o 
  -4   1   2       18.67       21.83      1.11 o 
  -3   1   2      135.74      116.16      1.95 o 
  -2   1   2     2233.52     2129.43     56.43 o 
  -1   1   2       29.58       44.04      1.16 o 
   0   1   2     5518.65     5140.00    118.33 o 
   1   1   2     2149.29     2260.77     43.97 o 
   2   1   2      422.79      545.67     12.54 o 
   3   1   2       10.04        5.69      0.55 o 
   4   1   2     3620.46     3939.82     73.98 o 
   5   1   2        1.70        2.22      0.82 o 
   6   1   2      101.65      126.06      4.63 o 
   7   1   2       42.67       38.27      4.33 o 
   8   1   2       37.01       43.31      5.31 o 
  -7   2   2      196.51      172.42      4.86 o 
  -6   2   2        5.50       25.40      2.82 o 
  -5   2   2      677.15      636.15     13.64 o 
  -4   2   2      159.19      153.06      6.34 o 
  -3   2   2     1370.81     1295.43     25.60 o 
  -2   2   2     1348.87     1421.67     35.89 o 
  -1   2   2     1457.97     1370.96     26.17 o 
   0   2   2       25.15       21.00      0.86 o 
   1   2   2      997.85     1073.61     18.30 o 
   2   2   2      687.95      619.54     10.43 o 
   3   2   2      891.54      820.03     14.68 o 
   4   2   2     4866.64     5286.96    127.84 o 
   5   2   2      392.89      368.14      7.58 o 
   6   2   2        1.11       61.76      1.77 o 
   7   2   2      157.92      141.46      4.88 o 
   8   2   2      192.46      187.01      6.77 o 
  -7   3   2      188.15      172.18     11.15 o 
  -6   3   2      171.67      153.74      3.71 o 
  -5   3   2       72.34       70.18      2.23 o 
  -4   3   2        1.85       20.68      8.23 o 
  -3   3   2      142.87      125.25      3.09 o 
  -2   3   2      258.72      291.45     26.75 o 
  -1   3   2     4346.78     4550.91    106.02 o 
   0   3   2      596.99      617.41     10.43 o 
   1   3   2        7.59        6.00      0.52 o 
   2   3   2     1475.78     1653.53     38.11 o 
   3   3   2      239.86      280.10      3.76 o 
   4   3   2       63.82      117.60      2.21 o 
   5   3   2      142.35      136.50      2.77 o 
   6   3   2      371.24      383.75     11.93 o 
   7   3   2       26.32       26.76      1.60 o 
   8   3   2        1.28       13.67      7.80 o 
  -7   4   2       43.38       40.14      3.37 o 
  -6   4   2      189.87      195.09     16.27 o 
  -5   4   2      461.61      454.63      7.79 o 
  -4   4   2      531.65      499.86     10.72 o 
  -3   4   2      858.03      816.52     16.48 o 
  -2   4   2     1155.27     1088.79     21.46 o 
  -1   4   2     2017.40     2185.73     45.50 o 
   0   4   2      243.53      219.18      5.07 o 
   1   4   2     3575.31     3447.08    155.74 o 
   2   4   2     4474.86     4540.54    113.50 o 
   3   4   2      123.69      139.28      1.84 o 
   4   4   2     1556.89     1654.55     39.58 o 
   5   4   2      298.83      281.40      3.95 o 
   6   4   2      340.84      349.07      5.23 o 
   7   4   2        7.31        6.75      0.60 o 
   8   4   2      190.09      181.93      4.12 o 
  -6   5   2       19.82       29.61      2.97 o 
  -5   5   2        7.81       12.28      2.09 o 
  -4   5   2      242.65      273.47     23.55 o 
  -3   5   2      236.77      211.58      5.08 o 
  -2   5   2       87.83       97.61      2.66 o 
  -1   5   2       75.56      104.90     11.07 o 
   0   5   2      373.02      356.27      6.17 o 
   1   5   2     1317.47     1388.66     26.29 o 
   2   5   2     1052.82     1099.41     22.32 o 
   3   5   2      105.34      102.43      6.12 o 
   4   5   2        3.85       55.44      3.19 o 
   5   5   2      285.15      262.69      3.96 o 
   6   5   2       18.30       22.14      1.10 o 
   7   5   2       16.85       16.75      4.06 o 
   8   5   2        2.84        2.41      1.68 o 
  -6   6   2      101.76      121.24      6.00 o 
  -5   6   2       81.59       79.16      3.81 o 
  -4   6   2      343.64      323.80      8.09 o 
  -3   6   2       60.81       59.69      3.01 o 
  -2   6   2     1406.34     1395.38     29.80 o 
  -1   6   2       24.18       25.74      1.26 o 
   0   6   2      616.08      684.10     12.88 o 
   1   6   2       33.45       37.45      0.84 o 
   2   6   2     1501.01     1424.83     31.33 o 
   3   6   2        1.71        2.85      1.50 o 
   4   6   2      962.16      965.71     28.83 o 
   5   6   2      217.42      227.87      7.97 o 
   6   6   2      298.47      333.60     11.11 o 
   7   6   2        5.59        8.66      2.31 o 
  -5   7   2       13.26       19.21      3.26 o 
  -4   7   2        0.09        1.25      1.30 o 
  -3   7   2        9.90       11.36      1.74 o 
  -2   7   2       73.79       71.30      8.04 o 
  -1   7   2        2.19        2.30      0.79 o 
   0   7   2        0.01        1.13      0.45 o 
   1   7   2      129.94      116.17      2.09 o 
   2   7   2       29.09       37.05     12.56 o 
   3   7   2        0.09        0.74      1.37 o 
   4   7   2       21.12       37.93      3.43 o 
   5   7   2        1.12        1.06      1.73 o 
   6   7   2       19.82       21.81      5.12 o 
   7   7   2       34.80       38.22      3.91 o 
  -4   8   2      133.67      133.01      5.82 o 
  -3   8   2      126.25      127.32      4.83 o 
  -2   8   2      144.75      160.13      4.31 o 
  -1   8   2      439.02      397.39      7.16 o 
   0   8   2      247.79      247.41      4.33 o 
   1   8   2      701.00      655.78     11.15 o 
   2   8   2       86.61       74.01      9.50 o 
   3   8   2      347.20      362.99     12.19 o 
   4   8   2      181.76      207.27      8.22 o 
   5   8   2      368.18      350.94     12.67 o 
   6   8   2       11.81       15.36      5.40 o 
  -3   9   2       49.58       41.64      1.74 o 
  -2   9   2        2.56        5.46      0.97 o 
  -1   9   2        9.39       12.30      0.99 o 
   0   9   2        2.25        1.33      0.58 o 
   1   9   2       63.22       65.43      1.98 o 
   2   9   2        0.01       16.93      3.03 o 
   3   9   2       21.86       19.67      3.08 o 
   4   9   2       13.77       23.76      6.22 o 
   5   9   2        4.22        4.03      4.50 o 
  -1  10   2       43.95       42.73      2.36 o 
   0  10   2       11.06       12.31      1.24 o 
   1  10   2      213.35      218.65      4.84 o 
   2  10   2        1.49        1.29      3.09 o 
   3  10   2      188.05      187.30      8.34 o 
   4  10   2       79.26       84.00      5.83 o 
  -1 -10   3       51.37       55.02      6.40 o 
  -4  -9   3      190.12      182.83     11.87 o 
  -3  -9   3        5.51        5.92      2.48 o 
  -2  -9   3      325.33      332.16     14.77 o 
  -1  -9   3        6.69        9.60      2.12 o 
   0  -9   3      115.56      121.42      2.46 o 
   1  -9   3       22.95       22.69      1.18 o 
   2  -9   3       91.95       96.92      3.08 o 
  -5  -8   3       80.33       84.88      5.68 o 
  -4  -8   3       49.69       46.32      6.84 o 
  -3  -8   3      106.34       99.38      5.82 o 
  -2  -8   3      119.53       95.37      4.52 o 
  -1  -8   3       38.47       36.17      1.13 o 
   0  -8   3        4.50        6.95      0.71 o 
   1  -8   3       24.64       27.75      1.49 o 
   2  -8   3        0.37        0.41      0.55 o 
   3  -8   3        7.77       10.26      2.33 o 
   4  -8   3        6.63       15.79      3.39 o 
  -6  -7   3      122.57      144.94      7.46 o 
  -5  -7   3      134.24      128.10      6.64 o 
  -4  -7   3      271.35      278.27     13.55 o 
  -3  -7   3       27.95       29.24      3.37 o 
  -2  -7   3      148.26      130.60      4.29 o 
  -1  -7   3      709.65      710.44     17.56 o 
   0  -7   3      794.16      866.61     14.66 o 
   1  -7   3      349.20      336.07      5.55 o 
   2  -7   3       24.82       22.41      1.53 o 
   3  -7   3      315.43      309.92     11.69 o 
   4  -7   3      105.35      111.38      5.90 o 
   5  -7   3      138.16      135.57      7.20 o 
  -6  -6   3       15.11       20.19      2.46 o 
  -5  -6   3      133.02      138.53      6.45 o 
  -4  -6   3       58.84       73.82      5.75 o 
  -3  -6   3      158.45      160.46      4.39 o 
  -2  -6   3        1.93        1.20      0.35 o 
  -1  -6   3       20.81       19.09      0.77 o 
   0  -6   3      922.22      986.95     15.58 o 
   1  -6   3      489.70      443.69      8.44 o 
   2  -6   3        0.62       18.54     14.43 o 
   3  -6   3      139.65      129.44      6.46 o 
   4  -6   3      248.37      258.49     10.06 o 
   5  -6   3       14.37       10.84      5.22 o 
  -7  -5   3       96.88       92.42      5.56 o 
  -6  -5   3        3.33        3.89      1.49 o 
  -5  -5   3      349.54      343.69     10.21 o 
  -4  -5   3        2.48       32.67      8.53 o 
  -3  -5   3      497.41      499.92      6.86 o 
  -2  -5   3      357.46      360.51     15.53 o 
  -1  -5   3      794.69      793.93     15.04 o 
   0  -5   3       38.52       36.42      0.91 o 
   1  -5   3     1051.80     1050.96     20.32 o 
   2  -5   3      454.40      403.27     30.93 o 
   3  -5   3     1078.83     1012.80     19.27 o 
   4  -5   3       78.53       90.85      4.72 o 
   5  -5   3      498.22      515.34     17.41 o 
   6  -5   3       66.22       63.58      5.45 o 
  -7  -4   3        0.02       -0.22      1.44 o 
  -6  -4   3       90.14       92.09      5.65 o 
  -5  -4   3      272.93      266.19      6.49 o 
  -4  -4   3      322.26      348.64      9.82 o 
  -3  -4   3      809.25      859.76     19.52 o 
  -2  -4   3       14.77       61.03      2.95 o 
  -1  -4   3       11.14       13.67      0.59 o 
   0  -4   3      465.33      459.40      5.75 o 
   1  -4   3      506.71      484.56      8.74 o 
   2  -4   3       15.02       76.08      4.46 o 
   3  -4   3       13.06       10.44      0.53 o 
   4  -4   3        9.85       22.07      4.41 o 
   5  -4   3        0.17       13.83      3.04 o 
   6  -4   3       32.01       32.04      4.00 o 
   7  -4   3        0.65        1.71      2.58 o 
  -7  -3   3      125.39      130.51      2.89 o 
  -6  -3   3       31.98       46.38      1.37 o 
  -5  -3   3      268.21      256.19      3.74 o 
  -4  -3   3       95.70      116.26      3.91 o 
  -3  -3   3     1750.75     1801.25     34.08 o 
  -2  -3   3     1382.62     1356.76     29.87 o 
  -1  -3   3      311.23      264.62      3.11 o 
   0  -3   3      151.27      165.79      2.45 o 
   1  -3   3     3076.36     3403.37     60.94 o 
   2  -3   3      977.53     1007.57     18.25 o 
   3  -3   3       80.88       75.57      3.12 o 
   4  -3   3     1473.23     1539.88     46.58 o 
   5  -3   3      138.66      145.00      6.06 o 
   6  -3   3      531.58      536.22     17.63 o 
   7  -3   3        0.50       -0.46      1.97 o 
  -7  -2   3        1.93        1.57      0.70 o 
  -6  -2   3       21.73       21.08      1.09 o 
  -5  -2   3        0.00        0.30      0.45 o 
  -4  -2   3       14.01       35.82      4.64 o 
  -3  -2   3       92.52       95.18      1.37 o 
  -2  -2   3      109.90       83.82      3.27 o 
  -1  -2   3        0.01        4.39      0.38 o 
   0  -2   3       11.60       24.29      0.61 o 
   1  -2   3      204.63      188.88      2.38 o 
   2  -2   3       93.48       80.72      2.69 o 
   3  -2   3       44.52       46.00      2.32 o 
   4  -2   3       93.90       94.71      3.94 o 
   5  -2   3      415.31      377.99     11.82 o 
   6  -2   3       85.61       84.47      7.29 o 
   7  -2   3       87.55       95.65      9.12 o 
  -7  -1   3        4.32        4.25      1.01 o 
  -6  -1   3      498.41      521.51      9.24 o 
  -5  -1   3        1.32        1.08      0.72 o 
  -4  -1   3      886.90      841.82     16.85 o 
  -3  -1   3      157.78      134.16      2.99 o 
  -2  -1   3     3291.82     3060.24    187.12 o 
  -1  -1   3      781.89      777.11     10.85 o 
   0  -1   3     2585.40     3046.44     52.18 o 
   1  -1   3      589.06      543.86      8.84 o 
   2  -1   3       44.74       55.48      2.13 o 
   3  -1   3      346.98      323.78      8.35 o 
   4  -1   3     1191.68     1188.76     33.40 o 
   5  -1   3      262.67      249.75      7.76 o 
   6  -1   3      300.41      299.61      9.70 o 
   7  -1   3       25.30       24.88      2.97 o 
   8  -1   3      246.89      231.77     12.79 o 
  -7   0   3        1.99        3.00      0.98 o 
  -6   0   3      120.55      120.64      3.02 o 
  -5   0   3     1006.40      965.67     16.34 o 
  -4   0   3       94.29       83.03      1.73 o 
  -3   0   3      584.45      566.59     12.66 o 
  -2   0   3      139.30      160.66      3.64 o 
  -1   0   3     3831.84     3327.68    138.71 o 
   0   0   3     2986.10     3473.70     75.68 o 
   1   0   3     1428.26     1539.59     44.60 o 
   2   0   3      495.62      573.83     13.98 o 
   3   0   3        0.44        1.38      0.23 o 
   4   0   3       13.61       37.62      8.75 o 
   5   0   3      470.31      427.19     11.96 o 
   6   0   3      363.80      368.07     11.14 o 
   7   0   3        2.38        1.96      1.64 o 
   8   0   3        0.18       -0.20      2.26 o 
  -7   1   3        9.60       11.58      1.12 o 
  -6   1   3      442.04      447.19     15.28 o 
  -5   1   3        0.74        0.98      0.58 o 
  -4   1   3     1817.91     1813.90     38.20 o 
  -3   1   3      534.85      507.72     15.12 o 
  -2   1   3      223.55      161.24      4.40 o 
  -1   1   3     1289.40     1275.82     27.64 o 
   0   1   3      785.43      852.98     14.78 o 
   1   1   3     3919.03     3970.48     88.05 o 
   2   1   3      833.71      895.52     22.24 o 
   3   1   3     2474.21     2787.86     58.91 o 
   4   1   3      149.83      119.33      4.70 o 
   5   1   3      241.15      221.21      4.00 o 
   6   1   3      709.55      671.49     12.76 o 
   7   1   3      119.61      120.42      6.71 o 
   8   1   3       15.65       27.26      2.74 o 
  -7   2   3        7.41        6.45      1.40 o 
  -6   2   3      124.28      111.80      3.59 o 
  -5   2   3      268.02      240.85      4.37 o 
  -4   2   3      282.09      262.54      4.36 o 
  -3   2   3      121.36      123.69      5.39 o 
  -2   2   3     1404.22     1488.96     65.91 o 
  -1   2   3      892.72      839.62     15.06 o 
   0   2   3      174.54      162.83      5.03 o 
   1   2   3      335.53      299.03      4.68 o 
   2   2   3     3574.75     3721.52     81.58 o 
   3   2   3     2052.08     2205.42     51.69 o 
   4   2   3      125.62      293.04      6.04 o 
   5   2   3      117.73       99.38      2.13 o 
   6   2   3      515.04      494.42      9.41 o 
   7   2   3       57.59       55.67      1.74 o 
   8   2   3       68.57      106.85      4.69 o 
  -7   3   3      251.70      228.12     10.98 o 
  -6   3   3       89.88       96.06      5.38 o 
  -5   3   3       32.06       30.23      3.10 o 
  -4   3   3      349.31      317.40      9.52 o 
  -3   3   3     1645.25     1568.75     32.59 o 
  -2   3   3      136.09      124.72      3.63 o 
  -1   3   3     1645.75     1501.35     42.46 o 
   0   3   3       24.17       41.26      1.11 o 
   1   3   3        2.35       16.97      5.94 o 
   2   3   3      108.62       90.93      2.14 o 
   3   3   3     1454.31     1490.69     28.40 o 
   4   3   3      108.17      127.80      2.70 o 
   5   3   3     1003.64     1018.90     15.86 o 
   6   3   3      176.13      183.96      3.09 o 
   7   3   3      115.88      122.32      2.51 o 
   8   3   3       22.36       23.53      1.76 o 
  -6   4   3        2.56        4.11      2.21 o 
  -5   4   3      134.86      128.46      4.09 o 
  -4   4   3      165.53      209.11      5.46 o 
  -3   4   3        1.90        1.22      0.90 o 
  -2   4   3     1245.87     1358.12    145.08 o 
  -1   4   3      131.50      137.10      3.21 o 
   0   4   3       31.96       25.76      0.91 o 
   1   4   3      373.42      354.07     10.69 o 
   2   4   3      948.05      814.43     13.82 o 
   3   4   3        1.06        0.35      0.36 o 
   4   4   3      439.52      444.10     22.00 o 
   5   4   3        0.63        0.87      0.34 o 
   6   4   3        8.71       19.91      0.73 o 
   7   4   3        6.08        5.75      0.63 o 
   8   4   3        6.88        8.49      4.48 o 
  -6   5   3        0.36        2.49      2.16 o 
  -5   5   3      365.25      368.21     10.49 o 
  -4   5   3      214.82      201.48      6.32 o 
  -3   5   3      520.30      509.04     10.76 o 
  -2   5   3      238.61      221.67      4.84 o 
  -1   5   3     2116.82     2151.77     47.24 o 
   0   5   3      272.14      301.43      5.37 o 
   1   5   3     1225.59     1241.27     23.18 o 
   2   5   3      578.82      574.17     17.01 o 
   3   5   3     2255.69     2318.40     47.82 o 
   4   5   3      436.21      458.36      6.13 o 
   5   5   3      204.03      175.95      3.72 o 
   6   5   3      183.57      181.72      4.35 o 
   7   5   3       15.81       14.15      0.67 o 
   8   5   3      184.21      181.16      9.18 o 
  -5   6   3        0.24        0.23      1.22 o 
  -4   6   3       37.59       39.48      6.70 o 
  -3   6   3        0.64       -0.01      2.80 o 
  -2   6   3       15.52       22.52      1.69 o 
  -1   6   3      202.19      209.21      4.78 o 
   0   6   3       14.51       14.18      0.83 o 
   1   6   3       89.58       98.94      2.08 o 
   2   6   3       66.24       60.53      2.52 o 
   3   6   3      459.70      484.79     16.78 o 
   4   6   3       33.29       28.61      2.63 o 
   5   6   3        2.48        1.47      2.86 o 
   6   6   3       21.36       23.70      2.75 o 
   7   6   3       96.15       97.31      4.92 o 
  -5   7   3      119.85      127.88      6.82 o 
  -4   7   3      166.67      150.91      5.85 o 
  -3   7   3       56.98       55.89      2.69 o 
  -2   7   3      614.71      582.10     12.55 o 
  -1   7   3      233.85      229.96      5.35 o 
   0   7   3       71.04       86.84      2.06 o 
   1   7   3       33.23       33.84      1.14 o 
   2   7   3     1842.42     1762.89     59.58 o 
   3   7   3       89.60       80.09      4.12 o 
   4   7   3      558.69      567.67     17.59 o 
   5   7   3       35.14       37.87      5.53 o 
   6   7   3      166.38      198.72      7.93 o 
   7   7   3       13.61       14.03      2.78 o 
  -4   8   3       12.00       22.27      2.66 o 
  -3   8   3       50.46       40.02      2.63 o 
  -2   8   3        5.57       10.75      1.89 o 
  -1   8   3        0.31        0.28      0.68 o 
   0   8   3       95.61       85.37      4.17 o 
   1   8   3       54.37       51.22      1.41 o 
   2   8   3       10.21       14.18      0.47 o 
   3   8   3      193.86      183.14      7.38 o 
   4   8   3       78.31       90.52      7.87 o 
   5   8   3       12.34       10.36      2.89 o 
   6   8   3       31.69       44.87      4.29 o 
  -3   9   3        2.06        1.27      1.30 o 
  -2   9   3      384.81      381.32      9.23 o 
  -1   9   3        5.19        7.96      0.92 o 
   0   9   3       29.50       41.46      1.45 o 
   1   9   3      290.70      276.37      8.45 o 
   2   9   3      617.42      552.08     39.34 o 
   3   9   3       66.06       66.29      4.51 o 
   4   9   3      126.60      132.87      6.82 o 
   5   9   3      123.31      131.77      6.91 o 
   6   9   3       37.81       53.30      5.00 o 
  -1  10   3        4.15        4.80      1.94 o 
   0  10   3       23.94       28.91      1.62 o 
   1  10   3       19.36       24.48      1.86 o 
   2  10   3       12.70       13.44      2.83 o 
   3  10   3        0.90        1.57      2.08 o 
   4  10   3       74.72       78.41      5.77 o 
  -3  -9   4       14.56       17.15      3.17 o 
  -2  -9   4        0.00       -0.25      2.46 o 
  -1  -9   4       19.19       17.26      2.51 o 
   0  -9   4        0.58        1.57      0.85 o 
   1  -9   4       11.54       12.64      1.18 o 
   2  -9   4      183.29      186.40      5.06 o 
  -5  -8   4       34.23       39.43      4.38 o 
  -4  -8   4      159.10      154.02      7.32 o 
  -3  -8   4      146.94      145.73      6.73 o 
  -2  -8   4      228.35      230.80      8.52 o 
  -1  -8   4      119.67      114.94      2.86 o 
   0  -8   4      422.58      475.84      8.08 o 
   1  -8   4        0.76        1.39      0.69 o 
   2  -8   4      122.11      112.08      2.77 o 
   3  -8   4        9.28       12.14      1.78 o 
  -5  -7   4        8.13        9.41      2.20 o 
  -4  -7   4      170.82      162.22      5.20 o 
  -3  -7   4      530.73      513.28     12.05 o 
  -2  -7   4        5.51        5.91      0.52 o 
  -1  -7   4        6.07        6.62      0.62 o 
   0  -7   4      399.71      437.73      7.04 o 
   1  -7   4      311.94      295.66      5.33 o 
   2  -7   4      133.57      131.11      2.92 o 
   3  -7   4        0.03        0.99      0.70 o 
   4  -7   4       11.62       19.73      3.31 o 
  -6  -6   4       88.61      117.93      4.63 o 
  -5  -6   4        5.89        5.13      1.71 o 
  -4  -6   4      651.85      663.15     16.08 o 
  -3  -6   4       87.96       86.89      3.18 o 
  -2  -6   4     1487.51     1481.34     27.32 o 
  -1  -6   4       33.66       28.39      0.84 o 
   0  -6   4      397.00      447.76      7.19 o 
   1  -6   4      423.94      400.88      6.44 o 
   2  -6   4     1539.60     1563.26     27.38 o 
   3  -6   4       97.31      100.21      2.58 o 
   4  -6   4      274.08      275.07     10.18 o 
   5  -6   4      213.16      215.14      9.31 o 
  -7  -5   4        0.74        0.53      1.81 o 
  -6  -5   4        0.01       -0.38      1.41 o 
  -5  -5   4       10.53        9.46      0.48 o 
  -4  -5   4      185.70      165.00      2.17 o 
  -3  -5   4      135.26      126.31      2.58 o 
  -2  -5   4        5.91       19.01     11.87 o 
  -1  -5   4      683.36      668.82     11.20 o 
   0  -5   4      162.52      174.46      2.56 o 
   1  -5   4       43.20       43.65      1.18 o 
   2  -5   4        8.23        9.14      8.79 o 
   3  -5   4      209.92      170.34     30.36 o 
   4  -5   4        8.98       87.82      5.16 o 
   5  -5   4       10.64       13.98      3.14 o 
   6  -5   4       11.75        8.53      3.30 o 
  -7  -4   4       28.13       30.63      3.49 o 
  -6  -4   4      298.77      289.30     14.05 o 
  -5  -4   4      337.83      331.69      5.81 o 
  -4  -4   4       83.81       83.14      2.90 o 
  -3  -4   4      405.92      409.59      5.35 o 
  -2  -4   4     1491.26     1507.87     25.16 o 
  -1  -4   4      950.06      985.38     30.11 o 
   0  -4   4       18.09       20.68      0.94 o 
   1  -4   4     1901.60     1899.51     31.95 o 
   2  -4   4      258.61      245.84      4.36 o 
   3  -4   4      433.35      439.99     15.17 o 
   4  -4   4        8.05        9.76      2.24 o 
   5  -4   4     1204.38     1174.22     37.20 o 
   6  -4   4        4.73        3.25      4.49 o 
   7  -4   4      277.32      257.16     15.59 o 
  -7  -3   4        2.44        1.98      0.80 o 
  -6  -3   4       43.31       46.29      2.18 o 
  -5  -3   4       54.22       47.36      1.24 o 
  -4  -3   4       97.33      236.45     17.22 o 
  -3  -3   4        5.21        6.68      0.44 o 
  -2  -3   4      224.77      235.73      9.13 o 
  -1  -3   4      754.08      880.17     18.46 o 
   0  -3   4       22.53       29.61      0.90 o 
   1  -3   4      678.60      686.38      9.80 o 
   2  -3   4      233.53      222.49      6.44 o 
   3  -3   4       83.43       81.51      3.42 o 
   4  -3   4      340.28      391.67     12.29 o 
   5  -3   4      131.80      123.06      5.63 o 
   6  -3   4       68.81       72.90      5.05 o 
   7  -3   4      148.19      141.01      7.57 o 
  -7  -2   4       90.31       87.98      3.78 o 
  -6  -2   4        1.63        1.59      0.95 o 
  -5  -2   4     1242.24     1202.67     26.06 o 
  -4  -2   4      203.77      191.36     13.88 o 
  -3  -2   4      806.21      740.54     15.13 o 
  -2  -2   4     3223.41     3253.27     98.95 o 
  -1  -2   4      568.13      475.75      5.73 o 
   0  -2   4       51.45       67.29      0.98 o 
   1  -2   4     4446.11     4745.85    110.62 o 
   2  -2   4      121.53      134.00      2.62 o 
   3  -2   4     2087.16     2200.09     66.13 o 
   4  -2   4     1167.26     1178.24     34.30 o 
   5  -2   4      800.44      789.40     26.74 o 
   6  -2   4       84.47       88.30      4.93 o 
   7  -2   4      249.99      231.29      9.58 o 
  -7  -1   4       37.20       34.50      1.58 o 
  -6  -1   4      149.16      152.81      3.20 o 
  -5  -1   4      105.86      101.13      2.42 o 
  -4  -1   4      287.69      280.01      5.63 o 
  -3  -1   4        9.44        6.32      0.58 o 
  -2  -1   4       28.99       39.01      1.12 o 
  -1  -1   4       36.17       32.36      0.80 o 
   0  -1   4        4.50        4.31      0.48 o 
   1  -1   4     4758.69     5425.76    105.14 o 
   2  -1   4     1297.37     1492.04     28.10 o 
   3  -1   4       25.67       28.25      1.78 o 
   4  -1   4      137.26      147.32      6.65 o 
   5  -1   4        0.00        0.54      1.23 o 
   6  -1   4        0.11        6.23      1.91 o 
   7  -1   4        0.00        0.04      2.09 o 
   8  -1   4       32.67       48.18      4.62 o 
  -7   0   4      149.79      136.17      3.87 o 
  -6   0   4      162.85      179.84      3.68 o 
  -5   0   4      300.82      275.31      4.84 o 
  -4   0   4      168.94      164.67      9.27 o 
  -3   0   4      824.24      747.26     21.02 o 
  -2   0   4     4653.81     4581.60    276.26 o 
  -1   0   4      110.09      118.89      2.59 o 
   0   0   4       76.13       81.65      3.19 o 
   1   0   4     4216.31     4581.13    105.41 o 
   2   0   4      944.79      898.42     23.08 o 
   3   0   4       10.06       14.51      0.43 o 
   4   0   4     1901.17     2048.94     41.23 o 
   5   0   4      195.75      179.13      5.79 o 
   6   0   4      177.45      240.11      7.85 o 
   7   0   4       75.65       70.86      6.28 o 
   8   0   4      190.16      188.40      7.65 o 
  -7   1   4        0.00       -0.24      0.74 o 
  -6   1   4        5.03        6.26      1.07 o 
  -5   1   4        0.17        0.07      0.47 o 
  -4   1   4        5.67        7.79      1.01 o 
  -3   1   4      935.83      931.58     24.45 o 
  -2   1   4      138.06      164.25     32.49 o 
  -1   1   4     1328.42     1302.92     24.72 o 
   0   1   4     3584.26     3929.42     87.86 o 
   1   1   4     3120.12     3212.18     68.94 o 
   2   1   4       41.88       37.42      1.08 o 
   3   1   4      898.46      966.54     18.72 o 
   4   1   4        1.28        1.46      0.49 o 
   5   1   4      448.57      432.94      7.73 o 
   6   1   4      248.39      268.27     15.59 o 
   7   1   4       11.16       12.89      3.51 o 
   8   1   4       62.10       55.02      3.61 o 
  -7   2   4        0.68        0.59      0.77 o 
  -6   2   4      107.94      114.28      3.91 o 
  -5   2   4       92.88       90.98      2.60 o 
  -4   2   4      427.40      412.96      6.80 o 
  -3   2   4      132.86      117.14      3.35 o 
  -2   2   4     2550.36     2458.79     82.93 o 
  -1   2   4      782.11      796.83     14.92 o 
   0   2   4      444.47      468.24     11.27 o 
   1   2   4      106.45      109.23      2.06 o 
   2   2   4     1716.66     1680.52     32.73 o 
   3   2   4     2558.78     2713.79     81.01 o 
   4   2   4     2001.19     2175.18     36.82 o 
   5   2   4       32.93       31.29      1.01 o 
   6   2   4      243.60      322.02      5.98 o 
   7   2   4       20.66       24.08      1.37 o 
   8   2   4      533.99      515.32     17.29 o 
  -7   3   4        6.58        5.98      1.49 o 
  -6   3   4        1.74        4.81      1.71 o 
  -5   3   4      583.45      549.40     10.47 o 
  -4   3   4      323.58      315.18      8.99 o 
  -3   3   4      311.62      296.45      6.24 o 
  -2   3   4      116.36      104.63     16.86 o 
  -1   3   4       95.41       66.79      2.03 o 
   0   3   4     1622.62     1799.01     35.63 o 
   1   3   4      150.46      144.85      2.71 o 
   2   3   4     1035.95     1222.54     22.30 o 
   3   3   4      381.74      397.68      9.28 o 
   4   3   4      335.14      377.50      7.38 o 
   5   3   4        4.20        6.58      0.62 o 
   6   3   4      430.67      431.79      6.76 o 
   7   3   4        4.47        3.79      0.63 o 
   8   3   4      164.90      167.38      3.44 o 
  -6   4   4      437.01      411.77     21.72 o 
  -5   4   4      236.02      236.02      7.46 o 
  -4   4   4      630.95      622.55     13.75 o 
  -3   4   4       57.55       55.97      2.74 o 
  -2   4   4      933.49      938.18     18.88 o 
  -1   4   4      578.62      533.69     11.46 o 
   0   4   4      874.77      903.44     17.04 o 
   1   4   4      501.68      422.31      9.32 o 
   2   4   4      723.86      692.16     16.59 o 
   3   4   4      993.46      985.13     56.26 o 
   4   4   4        7.74       10.91      2.08 o 
   5   4   4      172.79      172.27      2.90 o 
   6   4   4       59.41       54.27      1.22 o 
   7   4   4      171.32      167.15      3.01 o 
   8   4   4       11.28       10.77      0.83 o 
  -6   5   4        7.55        6.42      1.59 o 
  -5   5   4       56.36       54.09      4.07 o 
  -4   5   4       25.53       46.19      2.80 o 
  -3   5   4      135.13      120.52      4.25 o 
  -2   5   4      438.95      488.87     90.05 o 
  -1   5   4        4.14        5.32      0.89 o 
   0   5   4       29.11       26.98      3.65 o 
   1   5   4      369.21      366.88     15.00 o 
   2   5   4      482.18      441.79      7.83 o 
   3   5   4      453.24      452.76      7.36 o 
   4   5   4      583.64      547.33     18.43 o 
   5   5   4       40.10       35.86      0.73 o 
   6   5   4        6.50       32.09      3.50 o 
   7   5   4       25.23       24.57      0.80 o 
   8   5   4       91.77      100.32      4.71 o 
  -5   6   4      199.45      198.23      6.32 o 
  -4   6   4       12.19       16.69      3.47 o 
  -3   6   4      360.12      330.52      8.49 o 
  -2   6   4        8.06       34.42      6.18 o 
  -1   6   4      590.89      539.87     10.64 o 
   0   6   4        0.77        2.02      0.59 o 
   1   6   4      694.67      641.84     11.56 o 
   2   6   4       10.11       10.46      0.48 o 
   3   6   4     1536.36     1509.28     32.40 o 
   4   6   4       83.26       69.35     12.03 o 
   5   6   4     1045.64     1037.79     15.33 o 
   6   6   4       70.50       69.02      2.02 o 
   7   6   4       33.90       36.67      3.18 o 
  -5   7   4        5.30        5.06      2.08 o 
  -4   7   4       78.41       92.32      4.03 o 
  -3   7   4       20.97       20.88      2.43 o 
  -2   7   4        0.28       30.19      2.14 o 
  -1   7   4       39.48       37.46      1.72 o 
   0   7   4        5.25        5.13      1.41 o 
   1   7   4       59.26       62.18      1.70 o 
   2   7   4      304.74      262.11     10.21 o 
   3   7   4      250.57      242.57      3.25 o 
   4   7   4      110.82      126.47      5.39 o 
   5   7   4       30.55       23.56      2.91 o 
   6   7   4        5.24       22.55      2.99 o 
  -4   8   4       75.11       74.29      3.87 o 
  -3   8   4      101.45      110.58      4.74 o 
  -2   8   4       73.52       74.80      4.58 o 
  -1   8   4      255.97      243.21      6.03 o 
   0   8   4      114.38      111.17      6.49 o 
   1   8   4      332.27      323.48     16.90 o 
   2   8   4      191.52      166.74      5.28 o 
   3   8   4      155.14      134.36     11.71 o 
   4   8   4      130.65      139.04      6.30 o 
   5   8   4       18.51       17.59      2.99 o 
   6   8   4      142.81      154.85      7.26 o 
  -3   9   4       21.19       23.02      2.94 o 
  -2   9   4        1.55        1.15      1.16 o 
  -1   9   4        3.31        1.58      1.05 o 
   0   9   4       25.22       20.13      1.52 o 
   1   9   4       13.28       14.76      0.99 o 
   2   9   4       11.93       13.12      7.03 o 
   3   9   4      138.81      141.88      6.88 o 
   4   9   4        9.89        9.64      2.76 o 
   5   9   4       20.44       24.88      3.83 o 
  -1  10   4        6.78        3.38      1.62 o 
   0  10   4      143.84      147.36      4.26 o 
   1  10   4        8.43       10.40      0.78 o 
   2  10   4      137.00      143.09      6.82 o 
   3  10   4       25.60       29.62      3.75 o 
   4  10   4      202.51      218.76     13.17 o 
  -2  -9   5       32.66       30.35      3.29 o 
  -1  -9   5       70.20       72.89      4.15 o 
   0  -9   5       22.93       27.46      1.34 o 
   1  -9   5      125.23      126.93      3.07 o 
  -4  -8   5       38.12       39.22      4.34 o 
  -3  -8   5       74.90       68.53      4.59 o 
  -2  -8   5       67.99       60.18      4.05 o 
  -1  -8   5      131.12      127.38      2.33 o 
   0  -8   5       15.40       17.58      0.99 o 
   1  -8   5       14.47       14.08      1.14 o 
   2  -8   5       32.48       34.23      5.09 o 
   3  -8   5       40.12       40.17      3.04 o 
  -5  -7   5      293.04      300.92     12.47 o 
  -4  -7   5       36.10       40.48      3.31 o 
  -3  -7   5      515.67      538.97     22.44 o 
  -2  -7   5       68.13       66.84      2.10 o 
  -1  -7   5      652.39      634.94     10.31 o 
   0  -7   5      131.61      146.54      2.89 o 
   1  -7   5      275.15      262.10      4.80 o 
   2  -7   5      204.36      216.61      3.99 o 
   3  -7   5      144.53      149.60      4.50 o 
   4  -7   5       80.14       74.95      4.26 o 
  -6  -6   5        1.48        2.04      2.43 o 
  -5  -6   5       22.52       21.33      2.54 o 
  -4  -6   5       33.64       32.22      2.60 o 
  -3  -6   5        4.86        5.67      0.36 o 
  -2  -6   5       17.34       16.15      1.97 o 
  -1  -6   5       11.17        9.73      0.68 o 
   0  -6   5       34.74       41.86      1.37 o 
   1  -6   5       22.04       22.66      1.33 o 
   2  -6   5      343.34      335.98      5.65 o 
   3  -6   5      163.59      150.06      4.48 o 
   4  -6   5       15.17       15.93      4.94 o 
   5  -6   5        5.87        4.11      2.77 o 
  -6  -5   5       75.19       97.10      5.79 o 
  -5  -5   5      126.64      127.86      4.55 o 
  -4  -5   5      267.71      268.81      3.91 o 
  -3  -5   5       94.37       82.87      2.03 o 
  -2  -5   5      911.90      894.10     14.43 o 
  -1  -5   5      302.01      298.26      5.03 o 
   0  -5   5     1232.26     1355.25     19.75 o 
   1  -5   5      552.62      511.44      7.97 o 
   2  -5   5     1491.69     1513.96     43.40 o 
   3  -5   5      271.55      263.69      6.33 o 
   4  -5   5      988.23      974.33     30.75 o 
   5  -5   5       63.00       65.08      5.03 o 
   6  -5   5      142.07      172.47     12.51 o 
  -7  -4   5        0.43        0.47      1.77 o 
  -6  -4   5        2.46        3.11      0.81 o 
  -5  -4   5       26.22       27.65      1.26 o 
  -4  -4   5       44.13       39.13      1.00 o 
  -3  -4   5      180.16      162.09      2.52 o 
  -2  -4   5      164.91      158.11      2.34 o 
  -1  -4   5       37.82       37.38      1.42 o 
   0  -4   5      681.14      745.25     11.57 o 
   1  -4   5       19.10       22.63      0.83 o 
   2  -4   5      940.64      945.18     20.66 o 
   3  -4   5      217.45      212.57      5.05 o 
   4  -4   5        8.09        6.85      2.24 o 
   5  -4   5       90.08       86.16      5.73 o 
   6  -4   5      239.78      259.15     10.98 o 
  -7  -3   5        2.28        2.48      0.74 o 
  -6  -3   5      429.58      449.70     14.42 o 
  -5  -3   5      157.32      158.99      3.08 o 
  -4  -3   5     1581.50     1633.05     28.06 o 
  -3  -3   5      196.65      191.31      7.01 o 
  -2  -3   5     1320.86     1245.29     17.76 o 
  -1  -3   5      498.05      484.76      6.25 o 
   0  -3   5     1521.64     1779.38     29.60 o 
   1  -3   5     1352.05     1480.93     29.89 o 
   2  -3   5     2524.94     2830.98     50.29 o 
   3  -3   5      813.08      764.82     15.33 o 
   4  -3   5      322.01      335.20     10.77 o 
   5  -3   5      501.04      500.45     16.04 o 
   6  -3   5       34.99       39.49      6.69 o 
   7  -3   5      130.66      126.34     10.88 o 
  -7  -2   5        0.16        0.54      0.78 o 
  -6  -2   5       41.83       42.72      2.34 o 
  -5  -2   5       98.42       94.89      2.13 o 
  -4  -2   5      115.78      102.30      2.06 o 
  -3  -2   5       13.85       12.08      1.11 o 
  -2  -2   5      102.11       99.45      1.91 o 
  -1  -2   5      525.01      543.10      7.81 o 
   0  -2   5       28.83       26.33      1.00 o 
   1  -2   5      926.66     1086.68     20.06 o 
   2  -2   5      227.11      238.29      5.93 o 
   3  -2   5        7.61        7.42      1.11 o 
   4  -2   5       62.77       89.37      4.20 o 
   5  -2   5      120.59      113.41      5.32 o 
   6  -2   5       96.35       92.51      5.18 o 
   7  -2   5      104.94       97.77      5.92 o 
  -7  -1   5       84.38       86.86      2.76 o 
  -6  -1   5      108.94      106.10      4.30 o 
  -5  -1   5      306.58      293.91      5.79 o 
  -4  -1   5      105.61      130.33      5.98 o 
  -3  -1   5     1718.93     1695.66     69.28 o 
  -2  -1   5       60.49       53.47      1.31 o 
  -1  -1   5      594.72      555.48      8.16 o 
   0  -1   5      641.26      773.70     11.22 o 
   1  -1   5     2097.34     1977.44     32.59 o 
   2  -1   5     1940.13     2027.04     40.24 o 
   3  -1   5      710.77      655.68     12.98 o 
   4  -1   5      279.64      316.39      7.17 o 
   5  -1   5     1955.67     1963.75     61.55 o 
   6  -1   5        0.73       11.16      3.77 o 
   7  -1   5      368.77      361.50     12.62 o 
   8  -1   5       88.63       86.26      5.61 o 
  -7   0   5       78.04       76.83      2.72 o 
  -6   0   5       27.18       48.17      3.03 o 
  -5   0   5        1.70        2.82      0.92 o 
  -4   0   5      594.71      619.55     44.63 o 
  -3   0   5      813.53      778.06     17.24 o 
  -2   0   5      388.52      364.68      5.48 o 
  -1   0   5      166.77      138.35      2.69 o 
   0   0   5      581.01      687.78     12.15 o 
   1   0   5     1191.18     1134.00     21.12 o 
   2   0   5     1200.94     1168.82     31.55 o 
   3   0   5      956.71      958.61     25.68 o 
   4   0   5       46.63      118.75     12.90 o 
   5   0   5      664.69      603.77      9.62 o 
   6   0   5       23.52       30.39      2.73 o 
   7   0   5      319.77      297.63      8.13 o 
   8   0   5        4.82       12.43      6.85 o 
  -7   1   5      170.69      171.19      6.49 o 
  -6   1   5        4.17        7.38      1.19 o 
  -5   1   5     1081.55     1023.65     18.30 o 
  -4   1   5      195.34      191.96      8.29 o 
  -3   1   5      502.03      455.37      9.36 o 
  -2   1   5      585.33      492.79      9.65 o 
  -1   1   5     2010.71     1792.97     46.78 o 
   0   1   5     1889.91     2170.43     44.29 o 
   1   1   5     4995.35     5214.59    123.95 o 
   2   1   5     1082.19     1059.68     19.67 o 
   3   1   5     3662.58     3896.23    128.27 o 
   4   1   5      442.13      445.71      8.89 o 
   5   1   5      693.71      662.97     10.65 o 
   6   1   5       64.10       86.77      2.75 o 
   7   1   5      426.69      413.75     10.74 o 
   8   1   5      151.09      152.69      4.57 o 
  -7   2   5       73.12       72.06      2.96 o 
  -6   2   5       69.22       61.78      2.14 o 
  -5   2   5        2.17        1.62      0.85 o 
  -4   2   5       65.26      123.08      9.60 o 
  -3   2   5      440.52      423.16      9.85 o 
  -2   2   5      114.55      114.84      4.26 o 
  -1   2   5      581.33      562.10     10.27 o 
   0   2   5       11.72       26.63      8.40 o 
   1   2   5      226.07      222.15      5.80 o 
   2   2   5      143.30      137.34      2.57 o 
   3   2   5      298.78      299.59      8.78 o 
   4   2   5      821.06      864.83     26.53 o 
   5   2   5      179.97      174.00      3.28 o 
   6   2   5       47.83       48.04      1.29 o 
   7   2   5       14.98       12.03      0.90 o 
   8   2   5       47.55       50.63      2.47 o 
  -7   3   5      169.18      159.52      6.52 o 
  -6   3   5        2.80       10.11      1.62 o 
  -5   3   5      217.67      201.79      4.51 o 
  -4   3   5      242.94      245.09      6.77 o 
  -3   3   5      180.21      159.06      4.43 o 
  -2   3   5      150.07      152.66      3.98 o 
  -1   3   5      689.48      607.70     12.36 o 
   0   3   5      702.53      696.18     12.61 o 
   1   3   5       83.87       78.34      2.54 o 
   2   3   5     1924.82     1977.65     40.09 o 
   3   3   5       36.91       30.31      0.94 o 
   4   3   5     1247.16     1302.04     25.86 o 
   5   3   5      184.47      172.74      2.95 o 
   6   3   5      680.30      798.92     12.88 o 
   7   3   5       44.38       40.69      1.26 o 
   8   3   5      169.67      164.86      3.22 o 
  -6   4   5       23.85       24.95      2.09 o 
  -5   4   5        6.75        2.94      2.35 o 
  -4   4   5      106.90      107.89     13.51 o 
  -3   4   5      514.88      486.96     11.24 o 
  -2   4   5      416.67      370.83      7.63 o 
  -1   4   5      158.46      138.53      3.18 o 
   0   4   5      271.13      290.79      5.35 o 
   1   4   5      273.42      261.03      7.07 o 
   2   4   5       26.28       22.05      0.94 o 
   3   4   5      157.98      162.68      2.77 o 
   4   4   5      217.53      206.52      4.05 o 
   5   4   5        3.04        3.47      0.45 o 
   6   4   5        9.64       13.88      0.76 o 
   7   4   5       35.01       28.23      1.20 o 
   8   4   5      121.13      113.89      2.35 o 
  -6   5   5        2.07       25.51      3.01 o 
  -5   5   5       55.80       54.44      3.31 o 
  -4   5   5     1057.82     1022.28     23.37 o 
  -3   5   5        0.72        1.44      1.40 o 
  -2   5   5      896.09      902.64     19.09 o 
  -1   5   5      142.45      125.00      4.40 o 
   0   5   5     1989.88     2150.96     47.76 o 
   1   5   5      232.81      205.03      7.36 o 
   2   5   5     2897.86     2883.14     62.98 o 
   3   5   5      582.89      574.86      9.77 o 
   4   5   5      264.55      243.58      4.48 o 
   5   5   5       42.09       38.64      0.97 o 
   6   5   5      323.91      341.63      8.88 o 
   7   5   5       94.94       90.62      2.22 o 
   8   5   5       99.52       97.66      4.40 o 
  -5   6   5        0.74        1.00      1.84 o 
  -4   6   5        2.01        4.52      1.66 o 
  -3   6   5      148.85      134.33      4.85 o 
  -2   6   5      560.33      543.35     11.75 o 
  -1   6   5        9.29       11.34      1.25 o 
   0   6   5        9.58        5.93      0.82 o 
   1   6   5       79.81       79.87      2.84 o 
   2   6   5        9.81       10.91      0.99 o 
   3   6   5      105.42      113.13      1.93 o 
   4   6   5       37.35       79.77      4.00 o 
   5   6   5       25.92       32.16      0.79 o 
   6   6   5        6.38        6.00      0.44 o 
   7   6   5       30.34       32.61      3.00 o 
  -5   7   5       54.21       56.75      4.46 o 
  -4   7   5       69.98       63.76      5.58 o 
  -3   7   5        2.14        3.20      1.50 o 
  -2   7   5      130.72      169.22      4.77 o 
  -1   7   5      337.33      316.23      6.84 o 
   0   7   5       22.00       21.14      1.47 o 
   1   7   5      336.56      293.30      5.83 o 
   2   7   5      144.27      130.38      7.26 o 
   3   7   5      381.38      351.20      5.15 o 
   4   7   5       22.72       42.56      5.29 o 
   5   7   5      210.43      194.42      7.43 o 
   6   7   5       34.53       39.95      3.52 o 
  -4   8   5        2.46       13.67      9.93 o 
  -3   8   5        4.03        2.76      1.49 o 
  -2   8   5        7.13       36.89     17.60 o 
  -1   8   5        3.12        4.42      1.38 o 
   0   8   5       21.50       21.50      1.32 o 
   1   8   5       19.10       18.47      1.21 o 
   2   8   5       95.41       81.32      1.90 o 
   3   8   5       50.51       43.03      1.60 o 
   4   8   5       64.31       89.21      5.04 o 
   5   8   5      220.49      227.98      8.99 o 
   6   8   5       88.35       99.73      8.59 o 
  -3   9   5      130.24      131.67      5.40 o 
  -2   9   5       34.82       36.79      2.46 o 
  -1   9   5       84.03       86.61      3.15 o 
   0   9   5       64.10       67.56      5.83 o 
   1   9   5      339.87      309.60     13.14 o 
   2   9   5       81.65       71.40      2.30 o 
   3   9   5      296.78      263.95     24.12 o 
   4   9   5        4.91        3.94      2.28 o 
   5   9   5      194.55      198.94     12.21 o 
  -1  10   5        0.90        0.55      0.84 o 
   0  10   5       15.13       14.67      1.11 o 
   1  10   5       31.76       35.14      1.66 o 
   2  10   5      116.72      147.66      7.32 o 
   3  10   5       60.39       60.65      4.76 o 
   4  10   5        7.27       24.23      3.98 o 
  -1  -9   6        2.59        2.50      1.69 o 
  -3  -8   6       58.60       56.75      6.84 o 
  -2  -8   6       54.99       52.50      3.81 o 
  -1  -8   6       84.23       81.97      1.78 o 
   0  -8   6       44.45       46.61      1.44 o 
   1  -8   6       57.39       57.06      1.72 o 
   2  -8   6       21.45       23.51      2.21 o 
  -5  -7   6        1.86        3.45      2.35 o 
  -4  -7   6       29.87       38.02      3.76 o 
  -3  -7   6       57.64       56.11      4.77 o 
  -2  -7   6      138.10      126.08      6.07 o 
  -1  -7   6       41.87       41.91      1.34 o 
   0  -7   6        0.06        1.32      0.79 o 
   1  -7   6       18.76       18.99      1.41 o 
   2  -7   6       51.36       61.11      3.25 o 
   3  -7   6       14.03       14.22      1.85 o 
   4  -7   6       35.02       48.91      3.09 o 
  -5  -6   6      549.12      636.37     27.22 o 
  -4  -6   6       10.74       12.31      2.07 o 
  -3  -6   6      584.34      551.45     22.30 o 
  -2  -6   6       20.58       21.99      0.83 o 
  -1  -6   6      552.74      560.87      7.94 o 
   0  -6   6        8.83       10.03      0.87 o 
   1  -6   6     1209.01     1161.67     20.94 o 
   2  -6   6       98.40      101.01      3.20 o 
   3  -6   6      588.93      574.83     13.09 o 
   4  -6   6       24.91       30.57      3.01 o 
   5  -6   6      158.14      161.74      5.72 o 
  -6  -5   6        6.53        7.42      2.87 o 
  -5  -5   6       28.89       26.31      5.94 o 
  -4  -5   6       42.05       35.18      1.68 o 
  -3  -5   6      291.91      279.22      6.61 o 
  -2  -5   6        0.01        0.58      0.49 o 
  -1  -5   6      266.65      273.66      4.55 o 
   0  -5   6       15.13       16.47      0.92 o 
   1  -5   6        0.02        0.12      0.33 o 
   2  -5   6      309.48      311.64     23.79 o 
   3  -5   6      221.28      208.55      5.49 o 
   4  -5   6       33.30       49.00      3.71 o 
   5  -5   6       70.97       63.42      3.54 o 
   6  -5   6        7.06        7.32      2.31 o 
  -6  -4   6       61.24       69.93      6.12 o 
  -5  -4   6      645.14      627.71     19.13 o 
  -4  -4   6       41.80       46.57      1.90 o 
  -3  -4   6      400.97      385.76     14.35 o 
  -2  -4   6      346.50      328.21      4.70 o 
  -1  -4   6      492.77      486.90      7.60 o 
   0  -4   6      183.05      189.44      3.10 o 
   1  -4   6      781.33      772.77     15.27 o 
   2  -4   6     1071.76     1106.62     22.91 o 
   3  -4   6      105.86       97.22      3.14 o 
   4  -4   6      301.64      279.15      6.96 o 
   5  -4   6      129.20      138.83      5.04 o 
   6  -4   6      390.44      392.42     10.58 o 
  -7  -3   6        6.10        8.19      0.94 o 
  -6  -3   6       54.07       53.10      2.15 o 
  -5  -3   6       29.83       31.98      1.22 o 
  -4  -3   6      129.41      121.34      7.34 o 
  -3  -3   6       81.31       73.41      3.07 o 
  -2  -3   6       18.23       17.57      1.40 o 
  -1  -3   6        2.41        2.27      0.48 o 
   0  -3   6      236.50      269.90      5.88 o 
   1  -3   6       60.30       45.25      1.67 o 
   2  -3   6      101.85      106.87     12.98 o 
   3  -3   6      190.15      203.90      4.88 o 
   4  -3   6      432.28      419.25      9.23 o 
   5  -3   6      192.56      175.17      5.26 o 
   6  -3   6       69.96       64.84      3.52 o 
   7  -3   6        0.50        0.20      1.36 o 
  -7  -2   6        1.34        1.65      0.97 o 
  -6  -2   6      191.30      203.79      6.90 o 
  -5  -2   6      292.36      283.40      5.76 o 
  -4  -2   6      461.02      431.85      7.72 o 
  -3  -2   6      328.42      289.01      9.73 o 
  -2  -2   6     2439.61     2523.75     63.02 o 
  -1  -2   6      458.79      457.52      6.78 o 
   0  -2   6      894.98      914.34     14.19 o 
   1  -2   6      312.61      278.86      4.95 o 
   2  -2   6     5655.34     6373.66    194.06 o 
   3  -2   6      667.36      641.60     12.78 o 
   4  -2   6      745.23      746.96     16.45 o 
   5  -2   6      238.24      239.14      6.08 o 
   6  -2   6      412.45      446.77     10.70 o 
   7  -2   6        7.56        8.48      2.52 o 
  -7  -1   6       14.76       18.51      1.64 o 
  -6  -1   6      187.74      187.12      4.78 o 
  -5  -1   6       90.15       90.13      2.27 o 
  -4  -1   6       92.07       95.81      2.16 o 
  -3  -1   6       14.79       13.75      0.98 o 
  -2  -1   6     1244.10     1221.02     19.95 o 
  -1  -1   6      270.20      240.21      3.80 o 
   0  -1   6     2518.19     2962.14     52.61 o 
   1  -1   6        0.18        0.55      0.45 o 
   2  -1   6       25.39       29.84      2.12 o 
   3  -1   6      504.95      540.36     11.79 o 
   4  -1   6      511.31      539.29     10.99 o 
   5  -1   6       38.55       42.92      2.33 o 
   6  -1   6       13.20       17.99      1.95 o 
   7  -1   6       27.99       23.84      2.39 o 
   8  -1   6        2.47        2.84      1.76 o 
  -7   0   6       42.48       43.71      2.75 o 
  -6   0   6      493.51      505.87      9.32 o 
  -5   0   6      123.72      120.81      3.07 o 
  -4   0   6      902.33      864.51     15.96 o 
  -3   0   6      261.82      247.78      4.62 o 
  -2   0   6      663.98      658.75     10.15 o 
  -1   0   6     1545.84     1659.80     33.31 o 
   0   0   6     1399.14     1592.17     42.81 o 
   1   0   6      490.53      451.78      8.07 o 
   2   0   6     4193.25     4591.30    108.54 o 
   3   0   6      350.82      322.37     10.28 o 
   4   0   6      360.48      321.93      4.81 o 
   5   0   6      173.26      172.82      2.72 o 
   6   0   6      296.00      327.36      8.22 o 
   7   0   6      227.60      223.57      6.79 o 
   8   0   6       35.76       36.03      3.23 o 
  -7   1   6        6.38        4.81      1.33 o 
  -6   1   6       49.71       47.79      2.64 o 
  -5   1   6       67.51       61.32      3.73 o 
  -4   1   6        6.97       25.01      4.01 o 
  -3   1   6      221.37      202.20      4.95 o 
  -2   1   6      542.27      567.92     11.34 o 
  -1   1   6      715.54      733.51     13.75 o 
   0   1   6        5.43       12.91      1.20 o 
   1   1   6       83.26       83.94      2.02 o 
   2   1   6       56.11       37.66      1.42 o 
   3   1   6      324.99      278.26      7.47 o 
   4   1   6        0.73       84.76      2.76 o 
   5   1   6      327.15      289.37      4.69 o 
   6   1   6       50.50       50.83      2.13 o 
   7   1   6      166.06      156.41      4.87 o 
   8   1   6       19.20       20.15      2.04 o 
  -7   2   6       91.96       94.45      3.08 o 
  -6   2   6       76.14       69.57      2.41 o 
  -5   2   6       96.12       93.78      2.60 o 
  -4   2   6      357.08      343.42     12.89 o 
  -3   2   6     1845.07     1857.68     46.87 o 
  -2   2   6       41.10       33.03      1.53 o 
  -1   2   6     1433.94     1275.99     25.24 o 
   0   2   6     2233.34     2478.11     52.71 o 
   1   2   6     2413.75     2397.74     61.41 o 
   2   2   6     3227.65     3474.45     77.60 o 
   3   2   6     3094.28     3326.63     75.09 o 
   4   2   6        2.53        4.51      1.92 o 
   5   2   6     1925.22     1944.61     33.97 o 
   6   2   6       37.76       38.51      1.17 o 
   7   2   6      742.58      710.35     17.76 o 
   8   2   6       54.65       51.78      2.38 o 
  -6   3   6       46.53       48.78      2.61 o 
  -5   3   6        0.37       -0.10      0.75 o 
  -4   3   6       24.75       38.11     12.94 o 
  -3   3   6      688.85      657.49     24.89 o 
  -2   3   6      140.71      122.30      3.17 o 
  -1   3   6      925.93      920.20     17.95 o 
   0   3   6      714.00      863.13     16.36 o 
   1   3   6      332.36      398.65      7.57 o 
   2   3   6      129.47      129.87      2.60 o 
   3   3   6     1347.27     1356.17     26.83 o 
   4   3   6       20.05       65.53      3.45 o 
   5   3   6      182.43      177.75      3.13 o 
   6   3   6        0.77        6.96      0.73 o 
   7   3   6        5.67        4.09      0.96 o 
   8   3   6       74.55       75.41      1.88 o 
  -6   4   6       27.87       24.80      1.81 o 
  -5   4   6      539.52      535.85     13.03 o 
  -4   4   6        6.03        6.76      1.70 o 
  -3   4   6      342.62      328.19     10.08 o 
  -2   4   6        8.08        7.34      1.28 o 
  -1   4   6     2872.21     2875.69     65.95 o 
   0   4   6      521.13      538.42     10.11 o 
   1   4   6     1145.23     1097.50     25.04 o 
   2   4   6      912.21      920.07     17.05 o 
   3   4   6      790.76      764.81     13.84 o 
   4   4   6       39.01       38.82      1.32 o 
   5   4   6      144.46      130.72      2.26 o 
   6   4   6      439.66      454.80      7.19 o 
   7   4   6      231.16      221.33      3.81 o 
   8   4   6      200.15      197.62      6.92 o 
  -6   5   6       63.36       58.54      2.40 o 
  -5   5   6        0.70        0.05      1.51 o 
  -4   5   6       79.02      151.70     11.50 o 
  -3   5   6      204.92      208.91      6.64 o 
  -2   5   6      471.60      460.41     10.18 o 
  -1   5   6       35.48       25.81      1.64 o 
   0   5   6        0.13        1.90      0.80 o 
   1   5   6        4.86        7.71      1.02 o 
   2   5   6       14.45       14.76      2.44 o 
   3   5   6        3.40        3.59      0.78 o 
   4   5   6      130.16      133.74     16.04 o 
   5   5   6        5.29        6.52      0.53 o 
   6   5   6       10.02       11.83      0.69 o 
   7   5   6        0.16        0.39      0.45 o 
   8   5   6       15.93       12.58      1.99 o 
  -5   6   6       76.97       75.66      4.09 o 
  -4   6   6       39.41       48.21      3.07 o 
  -3   6   6        3.36        5.27      1.57 o 
  -2   6   6      598.10      580.65     12.93 o 
  -1   6   6      603.97      548.93     11.43 o 
   0   6   6      479.87      498.59     10.72 o 
   1   6   6       67.52       55.93      1.85 o 
   2   6   6     2531.44     2553.09     68.99 o 
   3   6   6       60.77       57.16      1.50 o 
   4   6   6      719.14      677.46     13.30 o 
   5   6   6      210.29      210.86      3.17 o 
   6   6   6      387.11      400.31     13.22 o 
  -4   7   6        0.39        4.15      1.91 o 
  -3   7   6        6.03        6.81      2.05 o 
  -2   7   6      122.79      126.74      4.05 o 
  -1   7   6       78.65       71.85      2.70 o 
   0   7   6      182.42      204.92     10.06 o 
   1   7   6       80.35       79.74      2.07 o 
   2   7   6      403.95      347.90     13.63 o 
   3   7   6      205.90      185.89      3.19 o 
   4   7   6      189.08      160.76     10.15 o 
   5   7   6        0.08        0.27      0.19 o 
   6   7   6       29.67       32.62      3.31 o 
  -4   8   6      188.01      203.42      7.88 o 
  -3   8   6        3.11        3.04      1.55 o 
  -2   8   6      207.30      202.73      5.62 o 
  -1   8   6       41.41       39.46      2.47 o 
   0   8   6      339.14      362.57     16.04 o 
   1   8   6      146.17      134.61      5.90 o 
   2   8   6      358.42      339.67      6.22 o 
   3   8   6       11.78        8.26      0.70 o 
   4   8   6      108.01       93.59      7.42 o 
   5   8   6       96.91      108.34      8.42 o 
   6   8   6       61.15       81.76      5.21 o 
  -3   9   6       16.46       18.06      2.46 o 
  -2   9   6      120.44      124.70      6.02 o 
  -1   9   6       39.77       41.09      2.20 o 
   0   9   6       58.41       59.27      5.38 o 
   1   9   6        3.88        2.14      0.68 o 
   2   9   6       27.34       22.34      0.94 o 
   3   9   6       25.40       24.33      1.03 o 
   4   9   6        0.01        0.46      1.70 o 
   5   9   6       41.83       42.94      4.40 o 
  -1  10   6       60.90       61.48      3.08 o 
   0  10   6       44.74       46.08      3.96 o 
   1  10   6       84.57       76.86      3.22 o 
   2  10   6       44.55       48.87      2.31 o 
   3  10   6       58.44       54.48      4.66 o 
   4  10   6       86.40       90.76      6.01 o 
  -3  -8   7       23.49       20.63      3.40 o 
  -2  -8   7       15.88       13.92      2.61 o 
  -1  -8   7       10.00       10.15      1.15 o 
   0  -8   7       80.09       80.59      2.19 o 
   1  -8   7       14.05       14.06      1.39 o 
   2  -8   7        0.07        0.54      1.10 o 
  -4  -7   7      436.47      457.59     17.28 o 
  -3  -7   7       11.52        9.24      1.89 o 
  -2  -7   7      346.50      313.97     10.12 o 
  -1  -7   7       22.46       20.58      0.98 o 
   0  -7   7      163.95      177.59      3.52 o 
   1  -7   7       49.15       46.68      2.32 o 
   2  -7   7      265.11      257.19      7.22 o 
   3  -7   7        3.70        2.19      2.29 o 
  -5  -6   7       28.03       28.94      4.42 o 
  -4  -6   7       82.33       82.19      5.53 o 
  -3  -6   7      127.89      118.70     12.38 o 
  -2  -6   7        0.35        0.42      0.51 o 
  -1  -6   7        4.96        5.46      0.63 o 
   0  -6   7       43.91       39.55      1.46 o 
   1  -6   7       38.12       38.72      2.16 o 
   2  -6   7        3.13        2.31      1.15 o 
   3  -6   7       29.37       26.72      2.75 o 
   4  -6   7        0.52        1.20      1.66 o 
   5  -6   7        9.48        8.37      2.20 o 
  -5  -5   7       31.77       35.68      4.14 o 
  -4  -5   7      264.91      250.32      5.81 o 
  -3  -5   7      138.80      130.27      6.16 o 
  -2  -5   7       24.99       25.93      1.29 o 
  -1  -5   7      706.17      714.41     16.19 o 
   0  -5   7        7.18        4.32      1.02 o 
   1  -5   7      363.77      354.14      6.39 o 
   2  -5   7      174.22      180.23      5.17 o 
   3  -5   7      657.13      685.95     16.22 o 
   4  -5   7       41.57       49.17      3.52 o 
   5  -5   7      161.78      159.28      6.50 o 
  -6  -4   7        5.30        6.31      2.79 o 
  -5  -4   7        3.71        3.30      0.59 o 
  -4  -4   7        6.28       12.22      2.60 o 
  -3  -4   7       23.93       23.39      2.28 o 
  -2  -4   7       18.34       19.96      1.25 o 
  -1  -4   7      358.40      340.19      5.62 o 
   0  -4   7       54.28       52.15      1.71 o 
   1  -4   7      210.10      208.29      4.57 o 
   2  -4   7      277.25      283.45      4.91 o 
   3  -4   7        7.29        9.22      1.81 o 
   4  -4   7      105.47      129.85     24.13 o 
   5  -4   7      377.77      388.98     10.04 o 
   6  -4   7        7.58       17.43      3.46 o 
  -6  -3   7      104.18      109.56      6.31 o 
  -5  -3   7      769.57      767.73     19.71 o 
  -4  -3   7       41.90       42.40      1.41 o 
  -3  -3   7      386.64      350.81     12.33 o 
  -2  -3   7      184.76      181.77      3.07 o 
  -1  -3   7     1046.71     1042.70     16.77 o 
   0  -3   7       64.76       58.05      1.52 o 
   1  -3   7     1606.07     1690.46     34.75 o 
   2  -3   7      144.63      149.41      3.27 o 
   3  -3   7      797.51      788.72     16.49 o 
   4  -3   7       28.83       38.05      2.40 o 
   5  -3   7        1.70        1.04      1.31 o 
   6  -3   7       37.67       38.43      3.67 o 
   7  -3   7      211.16      215.33      8.31 o 
  -6  -2   7       60.96       64.55      2.05 o 
  -5  -2   7       70.24       65.57      1.93 o 
  -4  -2   7       34.65       47.24      9.10 o 
  -3  -2   7      448.27      420.41     10.13 o 
  -2  -2   7        9.76        6.61      0.73 o 
  -1  -2   7        6.72        8.99      1.01 o 
   0  -2   7     1383.50     1565.32     26.14 o 
   1  -2   7      267.43      266.86      6.54 o 
   2  -2   7      310.84      303.98     12.45 o 
   3  -2   7       20.49       18.00      0.68 o 
   4  -2   7      101.88       97.23      3.30 o 
   5  -2   7       84.28       68.15      3.19 o 
   6  -2   7        3.49        4.68      1.73 o 
   7  -2   7       71.89       73.23      3.86 o 
  -6  -1   7      220.60      227.83      7.00 o 
  -5  -1   7      266.25      257.74      5.37 o 
  -4  -1   7       12.03       12.61      1.95 o 
  -3  -1   7      489.24      441.12      7.47 o 
  -2  -1   7      407.86      394.80      6.24 o 
  -1  -1   7      921.78      897.94     16.56 o 
   0  -1   7      525.59      530.16      8.22 o 
   1  -1   7     2722.50     2948.58     66.04 o 
   2  -1   7      130.65      117.92      4.29 o 
   3  -1   7        4.91        6.18      0.38 o 
   4  -1   7     1682.28     1760.68     38.38 o 
   5  -1   7       80.97       77.75      3.02 o 
   6  -1   7      378.47      447.16     10.58 o 
   7  -1   7       85.15       85.27      4.42 o 
  -6   0   7      113.84      124.65      3.69 o 
  -5   0   7        0.02       -0.48      0.80 o 
  -4   0   7       23.08       57.61      7.63 o 
  -3   0   7       92.21       81.27      2.21 o 
  -2   0   7      837.58      813.22     13.00 o 
  -1   0   7      327.80      300.99      6.23 o 
   0   0   7      273.47      298.35      5.64 o 
   1   0   7        8.27       11.31      0.98 o 
   2   0   7      353.30      330.49      7.22 o 
   3   0   7      145.15      141.94      4.78 o 
   4   0   7     1001.41     1023.59     32.14 o 
   5   0   7      233.47      220.92      5.72 o 
   6   0   7       82.14       80.76      3.15 o 
   7   0   7        3.26        3.14      1.46 o 
   8   0   7        5.16        3.60      2.79 o 
  -6   1   7      327.37      343.89     11.07 o 
  -5   1   7      228.75      211.21      4.51 o 
  -4   1   7      540.81      520.12      9.14 o 
  -3   1   7      335.54      281.98      6.94 o 
  -2   1   7     1568.47     1539.46     32.07 o 
  -1   1   7      120.45      111.50      2.79 o 
   0   1   7     4644.74     5341.82    130.73 o 
   1   1   7     1230.20     1277.77     25.68 o 
   2   1   7     1540.77     1605.62     32.41 o 
   3   1   7       20.80       22.30      1.81 o 
   4   1   7     1940.17     1972.84     59.54 o 
   5   1   7       15.40       13.41      0.69 o 
   6   1   7      573.68      644.24     17.03 o 
   7   1   7       31.88       41.32      2.37 o 
   8   1   7      194.26      188.44      5.56 o 
  -6   2   7      115.36      129.41      4.00 o 
  -5   2   7       34.02       31.60      1.72 o 
  -4   2   7       92.22       79.60      9.13 o 
  -3   2   7       63.14       66.71      2.55 o 
  -2   2   7      477.44      449.00      9.37 o 
  -1   2   7      633.77      651.72     12.63 o 
   0   2   7       36.31       43.41      2.00 o 
   1   2   7      467.85      499.56      9.26 o 
   2   2   7       86.10       71.57      2.78 o 
   3   2   7       62.81       63.82      1.82 o 
   4   2   7      435.89      399.64     11.05 o 
   5   2   7       75.70       68.13      1.74 o 
   6   2   7        0.07        2.12      0.56 o 
   7   2   7        9.98        8.64      1.11 o 
   8   2   7        2.67        0.35      1.03 o 
  -6   3   7      255.14      254.55      9.64 o 
  -5   3   7        1.09        1.56      1.00 o 
  -4   3   7      595.44      567.01     13.65 o 
  -3   3   7       81.80       74.79      2.83 o 
  -2   3   7      386.06      357.90      7.55 o 
  -1   3   7     1832.60     1930.84     41.27 o 
   0   3   7     1261.38     1440.97     33.12 o 
   1   3   7      169.93      148.36      3.11 o 
   2   3   7      349.07      312.96      6.18 o 
   3   3   7     1642.43     1653.23     34.11 o 
   4   3   7      617.60      596.41     16.01 o 
   5   3   7      236.61      236.79      5.79 o 
   6   3   7      319.65      359.72      5.90 o 
   7   3   7      571.57      562.03      9.68 o 
   8   3   7        0.60        0.71      0.66 o 
  -6   4   7       31.30       28.87      1.96 o 
  -5   4   7        0.95        2.29      2.08 o 
  -4   4   7        0.08        0.96      1.32 o 
  -3   4   7       37.46       34.09      2.25 o 
  -2   4   7        2.15        6.00      3.63 o 
  -1   4   7      249.27      230.71      6.77 o 
   0   4   7        0.12        3.11      1.13 o 
   1   4   7      115.38      108.71      2.55 o 
   2   4   7      309.14      297.89      5.84 o 
   3   4   7       51.42       47.00      2.06 o 
   4   4   7        0.98        7.77      1.15 o 
   5   4   7      262.66      253.32      5.04 o 
   6   4   7        0.83        2.46      1.04 o 
   7   4   7       83.56       77.35      1.85 o 
   8   4   7       31.68       34.47      1.31 o 
  -5   5   7      149.08      162.83      9.21 o 
  -4   5   7      280.51      290.14      8.02 o 
  -3   5   7      998.63      998.72     22.43 o 
  -2   5   7      215.45      198.44      5.94 o 
  -1   5   7     1389.28     1393.48     29.88 o 
   0   5   7     1405.96     1545.08     42.47 o 
   1   5   7     1091.31      998.24     19.70 o 
   2   5   7      193.84      174.05      3.43 o 
   3   5   7     1869.27     1846.16     71.18 o 
   4   5   7        3.86        5.77      1.00 o 
   5   5   7      388.31      364.31      7.09 o 
   6   5   7      217.49      206.82      3.45 o 
   7   5   7      271.21      258.63      4.36 o 
   8   5   7        5.87        2.25      0.92 o 
  -5   6   7       48.99       53.74      3.77 o 
  -4   6   7       54.41       53.76      3.40 o 
  -3   6   7       91.10       98.95      4.60 o 
  -2   6   7       17.94       22.75      2.16 o 
  -1   6   7      511.63      495.42     10.70 o 
   0   6   7      623.31      633.69     12.93 o 
   1   6   7       10.71        8.52      0.99 o 
   2   6   7       15.42       12.55      0.99 o 
   3   6   7      765.45      739.46     13.81 o 
   4   6   7      180.22      166.75      4.88 o 
   5   6   7       58.14       52.26      1.62 o 
   6   6   7        0.06       10.51      1.48 o 
  -4   7   7       38.44       38.94      3.90 o 
  -3   7   7      181.37      192.93      6.72 o 
  -2   7   7        1.33       -0.08      1.10 o 
  -1   7   7      489.75      476.93     11.16 o 
   0   7   7      520.72      537.50     17.17 o 
   1   7   7      302.34      284.32      5.76 o 
   2   7   7       62.32       58.32      2.43 o 
   3   7   7      123.57      119.08      2.55 o 
   4   7   7      197.88      175.26      3.47 o 
   5   7   7      158.43      151.45      5.80 o 
   6   7   7      491.07      527.05     17.19 o 
  -3   8   7        0.07        0.21      1.34 o 
  -2   8   7       25.10       33.74      3.07 o 
  -1   8   7       38.74       44.17      2.30 o 
   0   8   7        0.47        0.59      1.21 o 
   1   8   7        7.25        6.50      0.91 o 
   2   8   7      396.05      354.16      7.13 o 
   3   8   7       14.45       12.18      0.79 o 
   4   8   7       70.55       59.84      2.19 o 
   5   8   7        8.29        7.01      2.51 o 
  -2   9   7      141.19      143.96      6.30 o 
  -1   9   7       66.42       63.27      2.72 o 
   0   9   7      148.07      161.98     13.17 o 
   1   9   7       22.68       23.91      2.36 o 
   2   9   7      474.63      450.80      9.58 o 
   3   9   7        9.89       10.43      0.70 o 
   4   9   7      218.74      219.10      9.14 o 
   5   9   7       51.60       52.36      4.54 o 
  -1  10   7       19.34       17.38      3.15 o 
   0  10   7       45.99       56.92      5.49 o 
   1  10   7       20.28       23.51      2.02 o 
   2  10   7       57.81       49.92      1.42 o 
   3  10   7       17.37       19.17      3.47 o 
   4  10   7       32.53       41.10      7.49 o 
   0  -8   8       67.00       70.79      2.34 o 
   1  -8   8      130.07      129.32      3.72 o 
  -3  -7   8        8.70        8.71      2.83 o 
  -2  -7   8        2.41        1.28      0.58 o 
  -1  -7   8        3.89        3.53      0.81 o 
   0  -7   8        1.42        1.46      0.90 o 
   1  -7   8        5.00        3.18      1.24 o 
   2  -7   8        2.12        1.02      1.34 o 
   3  -7   8        0.86        1.61      1.35 o 
  -4  -6   8      196.02      197.53      9.27 o 
  -3  -6   8        0.46        0.49      0.55 o 
  -2  -6   8      268.50      246.71     14.60 o 
  -1  -6   8       47.34       45.61      2.10 o 
   0  -6   8      572.56      598.73     10.45 o 
   1  -6   8        1.46        1.84      1.07 o 
   2  -6   8      500.06      492.68     11.18 o 
   3  -6   8       64.47       66.84      3.16 o 
   4  -6   8       87.01       90.70      4.00 o 
  -5  -5   8       55.27       57.85      5.14 o 
  -4  -5   8       95.86       89.93      2.40 o 
  -3  -5   8       21.25       20.56      3.03 o 
  -2  -5   8      117.41      104.20      4.85 o 
  -1  -5   8      331.18      322.87      6.88 o 
   0  -5   8       38.46       43.29      2.65 o 
   1  -5   8      177.05      175.81      3.53 o 
   2  -5   8        9.23        9.46      1.41 o 
   3  -5   8       49.38       46.49      2.67 o 
   4  -5   8       28.23       32.70      2.65 o 
   5  -5   8       54.24       54.66      3.62 o 
  -5  -4   8       13.50       14.98      1.08 o 
  -4  -4   8      408.58      363.23      9.85 o 
  -3  -4   8      176.41      159.63      7.81 o 
  -2  -4   8      404.78      392.29      6.67 o 
  -1  -4   8      434.97      395.00     10.02 o 
   0  -4   8      125.98      139.33      3.26 o 
   1  -4   8       49.26       52.44      1.74 o 
   2  -4   8      192.46      205.43      3.80 o 
   3  -4   8       27.02       26.76      2.02 o 
   4  -4   8       17.25       20.90      2.17 o 
   5  -4   8      227.66      224.77      7.86 o 
   6  -4   8      219.86      237.20      7.61 o 
  -6  -3   8       54.08       55.03      3.00 o 
  -5  -3   8       45.37       41.18      1.52 o 
  -4  -3   8       27.24       32.84      1.35 o 
  -3  -3   8      196.98      179.96      5.42 o 
  -2  -3   8       34.18       26.69      1.12 o 
  -1  -3   8        5.86        6.42      0.85 o 
   0  -3   8      328.40      325.59      5.49 o 
   1  -3   8       17.47       16.63      1.05 o 
   2  -3   8       13.46       17.17      1.39 o 
   3  -3   8       11.77       12.76      0.72 o 
   4  -3   8       62.95       79.22      3.30 o 
   5  -3   8       21.95       23.09      2.93 o 
   6  -3   8       79.39       76.95      4.06 o 
  -6  -2   8        0.54        9.05      1.19 o 
  -5  -2   8      119.47      115.44      2.83 o 
  -4  -2   8      776.05      719.54     12.86 o 
  -3  -2   8      107.08       96.50      2.62 o 
  -2  -2   8       43.69       47.79      1.47 o 
  -1  -2   8     1295.65     1304.96     30.06 o 
   0  -2   8      139.69      147.09      2.64 o 
   1  -2   8      521.51      497.29     11.63 o 
   2  -2   8      729.37      720.72     13.51 o 
   3  -2   8      508.37      497.97      9.19 o 
   4  -2   8        9.71       10.10      1.94 o 
   5  -2   8      796.75      806.32     18.11 o 
   6  -2   8       10.78       15.21      2.73 o 
   7  -2   8       53.64       56.35      4.44 o 
  -6  -1   8        0.66        0.50      0.79 o 
  -5  -1   8       31.34       35.86      1.67 o 
  -4  -1   8      165.67      184.68     14.32 o 
  -3  -1   8      103.53       97.33      2.85 o 
  -2  -1   8       19.57       14.07      1.02 o 
  -1  -1   8      229.81      217.32      6.26 o 
   0  -1   8     1138.82     1160.60     18.84 o 
   1  -1   8      110.18      110.98      2.24 o 
   2  -1   8      535.03      457.18     74.37 o 
   3  -1   8       33.21       30.06      1.23 o 
   4  -1   8      120.96      222.82      7.95 o 
   5  -1   8      157.15      156.42      4.64 o 
   6  -1   8      236.05      250.55      7.84 o 
   7  -1   8       30.83       29.58      2.72 o 
  -6   0   8       13.04       18.46      1.60 o 
  -5   0   8      255.38      257.02      5.60 o 
  -4   0   8      146.38      148.76      6.31 o 
  -3   0   8      296.80      283.67      5.07 o 
  -2   0   8        2.00        2.81      0.73 o 
  -1   0   8     1544.29     1532.59     31.75 o 
   0   0   8       13.94       10.26      1.08 o 
   1   0   8     1788.73     1876.43     40.02 o 
   2   0   8       42.45       46.09      1.84 o 
   3   0   8      865.29      873.77     24.78 o 
   4   0   8       70.00       77.15      5.85 o 
   5   0   8      175.32      166.79      3.24 o 
   6   0   8      239.90      254.47      6.59 o 
   7   0   8      173.36      180.83      6.30 o 
  -6   1   8        7.39        7.63      1.56 o 
  -5   1   8       19.28       19.30      1.99 o 
  -4   1   8        2.06       98.39     11.17 o 
  -3   1   8       24.77       23.23      1.71 o 
  -2   1   8       13.81       11.78      1.25 o 
  -1   1   8       50.39       50.40      2.37 o 
   0   1   8      355.52      346.22      7.40 o 
   1   1   8      477.50      493.97      9.43 o 
   2   1   8      103.75      113.24      3.17 o 
   3   1   8       24.82       18.91      1.31 o 
   4   1   8      301.23      298.20      9.21 o 
   5   1   8       38.34       37.52      1.09 o 
   6   1   8       20.09       21.44      1.08 o 
   7   1   8       28.32       28.45      2.65 o 
   8   1   8       45.37       44.32      3.48 o 
  -6   2   8       70.83       79.10      3.69 o 
  -5   2   8       34.12       31.72      1.82 o 
  -4   2   8      205.43      210.16      4.46 o 
  -3   2   8      649.93      593.74     12.60 o 
  -2   2   8      377.33      352.56      7.47 o 
  -1   2   8      589.57      511.49     14.47 o 
   0   2   8     1552.02     1636.53     34.07 o 
   1   2   8      801.55      856.93     17.20 o 
   2   2   8      583.88      571.11     11.36 o 
   3   2   8       57.32       55.35      1.83 o 
   4   2   8     1667.97     1738.21     54.90 o 
   5   2   8        1.11        1.53      0.59 o 
   6   2   8      675.12      717.36     12.72 o 
   7   2   8       42.64       44.94      1.58 o 
   8   2   8      161.08      154.10      5.28 o 
  -6   3   8       36.74       41.02      2.33 o 
  -5   3   8        0.69        0.96      1.02 o 
  -4   3   8       26.83       44.71     13.41 o 
  -3   3   8       12.56       11.82      2.04 o 
  -2   3   8      223.77      227.39      5.40 o 
  -1   3   8       29.26       24.24      1.65 o 
   0   3   8       37.23       42.75      2.21 o 
   1   3   8       27.01       32.70      1.49 o 
   2   3   8        3.70        2.87      0.73 o 
   3   3   8        2.26        3.20      0.79 o 
   4   3   8      388.31      397.75     11.20 o 
   5   3   8      513.63      509.54      9.91 o 
   6   3   8        2.17       13.95      0.94 o 
   7   3   8       62.26       56.38      1.66 o 
   8   3   8       15.56       11.22      7.22 o 
  -5   4   8       14.50        8.00      3.49 o 
  -4   4   8      440.34      457.86     11.27 o 
  -3   4   8        7.30        6.53      1.58 o 
  -2   4   8     1061.39     1018.39     21.89 o 
  -1   4   8       23.05       22.35      2.08 o 
   0   4   8     1686.19     1904.05     41.13 o 
   1   4   8      578.86      586.81     24.62 o 
   2   4   8       28.90       29.88      1.30 o 
   3   4   8       10.47        7.65      0.84 o 
   4   4   8      678.82      639.90     12.34 o 
   5   4   8       50.41       51.98      1.74 o 
   6   4   8      476.84      500.19      8.49 o 
   7   4   8       82.93       91.69      2.31 o 
   8   4   8       53.30       47.86      1.51 o 
  -5   5   8        1.45        1.09      1.61 o 
  -4   5   8      182.59      179.73      6.09 o 
  -3   5   8       77.39       79.33      3.66 o 
  -2   5   8       58.84       61.54      2.93 o 
  -1   5   8      213.27      218.62      5.43 o 
   0   5   8       55.78       54.27      2.66 o 
   1   5   8       94.92       92.24      2.99 o 
   2   5   8       10.79       10.59      0.96 o 
   3   5   8        1.69        3.30      0.91 o 
   4   5   8      221.55      204.67      4.08 o 
   5   5   8      192.42      174.88      3.83 o 
   6   5   8        2.99       10.43      0.95 o 
   7   5   8       27.89       29.69      1.28 o 
   8   5   8        0.43        1.04      0.67 o 
  -4   6   8      138.28      158.27      5.85 o 
  -3   6   8       98.69      109.86      4.29 o 
  -2   6   8      628.95      611.38     13.83 o 
  -1   6   8      792.23      766.43     17.46 o 
   0   6   8        2.50        1.10      0.89 o 
   1   6   8      325.94      314.72      6.83 o 
   2   6   8      478.50      461.37     12.41 o 
   3   6   8      687.34      649.46     12.39 o 
   4   6   8      290.26      256.71      6.36 o 
   5   6   8      217.66      212.24      4.92 o 
   6   6   8      170.54      161.11      3.42 o 
   7   6   8      200.03      192.55      4.63 o 
  -4   7   8        2.70        9.25      6.31 o 
  -3   7   8        8.39        8.44      2.00 o 
  -2   7   8       22.89       41.52      5.22 o 
  -1   7   8      138.71      136.67      4.67 o 
   0   7   8       12.34       17.82      1.62 o 
   1   7   8      323.79      307.48      7.67 o 
   2   7   8      121.77      111.60      5.49 o 
   3   7   8       43.14       38.07      1.23 o 
   4   7   8       16.31       15.19      1.60 o 
   5   7   8      167.98      148.99      5.81 o 
   6   7   8       50.11       52.12      3.98 o 
  -3   8   8       82.27       86.92      4.12 o 
  -2   8   8       45.41       46.06      2.81 o 
  -1   8   8      346.54      348.05     12.87 o 
   0   8   8       18.34       26.49      1.66 o 
   1   8   8      264.66      249.70     10.42 o 
   2   8   8       78.59       72.86      2.03 o 
   3   8   8      453.00      410.61     16.02 o 
   4   8   8        5.37        5.66      0.59 o 
   5   8   8      205.80      208.32      8.42 o 
  -2   9   8        0.97        0.31      1.20 o 
  -1   9   8        5.50        5.30      1.39 o 
   0   9   8       89.48      108.16      7.70 o 
   1   9   8      107.76      111.75      4.22 o 
   2   9   8        1.87        1.94      0.66 o 
   3   9   8       30.80       33.03      2.23 o 
   4   9   8        2.04        1.78      2.16 o 
   5   9   8        2.90        2.03      3.79 o 
   0  10   8       39.75       50.31      3.83 o 
   1  10   8      120.31      123.38      4.44 o 
   2  10   8        9.44        8.13      1.05 o 
   3  10   8       87.35       96.79      6.07 o 
   4  10   8      196.84      204.23      9.60 o 
  -2  -7   9        4.92        7.36      2.48 o 
  -1  -7   9      179.03      169.19      6.33 o 
   0  -7   9       18.75       16.23      1.56 o 
   1  -7   9      169.09      165.42      5.82 o 
   2  -7   9        8.98        9.03      1.60 o 
  -4  -6   9       47.12       58.28      5.52 o 
  -3  -6   9       31.24       29.68      3.76 o 
  -2  -6   9       63.77       64.50      6.94 o 
  -1  -6   9        2.23        3.08      0.97 o 
   0  -6   9       37.87       39.79      1.53 o 
   1  -6   9       28.74       29.69      1.33 o 
   2  -6   9      102.63      100.41      3.63 o 
   3  -6   9      114.64      114.81      4.19 o 
   4  -6   9        3.11        8.42      4.75 o 
  -4  -5   9       44.69       40.15      2.91 o 
  -3  -5   9      214.74      180.77     10.58 o 
  -2  -5   9       18.08       17.30      1.36 o 
  -1  -5   9      124.33      130.57      3.48 o 
   0  -5   9      404.15      421.71      8.91 o 
   1  -5   9      168.75      158.88      3.79 o 
   2  -5   9      134.14      135.17      2.95 o 
   3  -5   9      199.76      200.05      5.59 o 
   4  -5   9      158.21      154.95      5.24 o 
   5  -5   9       68.05       68.14      4.80 o 
  -5  -4   9        8.05        6.25      0.78 o 
  -4  -4   9       42.38       37.98      1.51 o 
  -3  -4   9        0.15        0.37      0.50 o 
  -2  -4   9       50.09       42.97      1.64 o 
  -1  -4   9       11.69       13.27      1.02 o 
   0  -4   9       67.97       66.48      2.23 o 
   1  -4   9      243.18      220.58      5.19 o 
   2  -4   9      110.73      106.28      2.70 o 
   3  -4   9        6.09        5.29      1.84 o 
   4  -4   9       40.65       45.30      4.11 o 
   5  -4   9       21.01       17.83      3.32 o 
  -5  -3   9       54.26       48.98      1.93 o 
  -4  -3   9       70.45       65.00      1.88 o 
  -3  -3   9       50.91       47.69      1.58 o 
  -2  -3   9      356.72      325.37      6.18 o 
  -1  -3   9        6.10        5.74      0.84 o 
   0  -3   9     1228.24     1285.18     28.98 o 
   1  -3   9       39.10       35.76      1.50 o 
   2  -3   9      301.84      307.31      6.00 o 
   3  -3   9       30.74       26.39      0.87 o 
   4  -3   9       81.29       81.98      3.41 o 
   5  -3   9        1.14        1.39      1.79 o 
   6  -3   9      305.38      328.03      9.45 o 
  -6  -2   9        0.37        2.31      1.38 o 
  -5  -2   9        6.80        5.21      1.16 o 
  -4  -2   9       97.77       99.86      2.61 o 
  -3  -2   9      233.63      217.83      4.75 o 
  -2  -2   9      102.70       93.34      2.27 o 
  -1  -2   9      960.82      947.08     25.04 o 
   0  -2   9       29.95       30.05      1.26 o 
   1  -2   9      169.40      166.85      3.49 o 
   2  -2   9       13.93       18.74      0.98 o 
   3  -2   9        0.26        0.65      0.56 o 
   4  -2   9        0.93       -0.07      0.85 o 
   5  -2   9        2.12        1.81      1.48 o 
   6  -2   9        0.82        1.53      1.59 o 
   7  -2   9       79.04       80.90      4.39 o 
  -6  -1   9      234.32      233.21      7.08 o 
  -5  -1   9        8.31        5.21      2.77 o 
  -4  -1   9       32.15       37.06      4.50 o 
  -3  -1   9        2.00        2.64      0.85 o 
  -2  -1   9     1836.71     1845.79     33.68 o 
  -1  -1   9       44.29       40.16      1.52 o 
   0  -1   9      386.05      421.05      7.16 o 
   1  -1   9       80.36       81.62      1.85 o 
   2  -1   9      367.06      351.71      5.58 o 
   3  -1   9      128.73      114.47      2.40 o 
   4  -1   9      373.34      363.82     23.15 o 
   5  -1   9      404.45      410.06     10.67 o 
   6  -1   9      147.52      175.85      6.38 o 
   7  -1   9      139.32      141.84      6.09 o 
  -6   0   9       10.50       12.54      1.74 o 
  -5   0   9        0.76        1.54      1.11 o 
  -4   0   9       15.43       23.67      6.31 o 
  -3   0   9       39.39       40.68      1.97 o 
  -2   0   9       32.67       38.70      1.83 o 
  -1   0   9        2.17        1.89      0.93 o 
   0   0   9       21.39       23.24      2.49 o 
   1   0   9      132.04      121.41      3.08 o 
   2   0   9       17.58       23.09      1.49 o 
   3   0   9        3.16        2.32      2.56 o 
   4   0   9      269.58      271.97      9.10 o 
   5   0   9       82.38       78.68      1.75 o 
   6   0   9       81.32       78.70      4.11 o 
   7   0   9        5.54        5.46      1.78 o 
  -6   1   9       55.29       56.45      2.75 o 
  -5   1   9      114.10      121.38      3.94 o 
  -4   1   9       99.78       99.66      3.24 o 
  -3   1   9      406.36      410.18     10.01 o 
  -2   1   9       69.48       71.67      2.59 o 
  -1   1   9      601.90      582.10     15.88 o 
   0   1   9      123.20      129.17      5.16 o 
   1   1   9      567.49      554.21     15.04 o 
   2   1   9        8.50        6.49      1.07 o 
   3   1   9      810.88      762.90     16.03 o 
   4   1   9       46.45       37.76      3.02 o 
   5   1   9     1133.61     1122.37     22.93 o 
   6   1   9       66.07       56.97      1.81 o 
   7   1   9      137.38      139.92      5.21 o 
  -6   2   9       20.57       20.47      2.24 o 
  -5   2   9        2.07        3.33      1.74 o 
  -4   2   9       17.37       54.80      5.85 o 
  -3   2   9       23.15       19.89      1.92 o 
  -2   2   9       50.31       56.10      2.45 o 
  -1   2   9        4.44        4.13      1.15 o 
   0   2   9      425.20      434.21     13.59 o 
   1   2   9        4.21        5.71      1.05 o 
   2   2   9       84.56       74.89      3.38 o 
   3   2   9      168.57      158.89      4.89 o 
   4   2   9      844.39      885.19     26.06 o 
   5   2   9      109.86      104.88      4.46 o 
   6   2   9      116.53      122.32      2.89 o 
   7   2   9        1.27        0.92      1.05 o 
   8   2   9        0.36       -0.26      0.98 o 
  -5   3   9      104.81      105.37      3.30 o 
  -4   3   9       66.94       80.01      5.36 o 
  -3   3   9      306.61      308.79      9.05 o 
  -2   3   9       13.32       13.37      1.62 o 
  -1   3   9      878.32      842.24     26.54 o 
   0   3   9      210.31      202.47      7.43 o 
   1   3   9      194.62      168.60      5.48 o 
   2   3   9        0.87        7.96      5.22 o 
   3   3   9      993.59      961.91     19.29 o 
   4   3   9      192.94      183.54      7.80 o 
   5   3   9      205.92      196.94      6.48 o 
   6   3   9      212.10      227.76      4.40 o 
   7   3   9       53.15       53.69      1.60 o 
   8   3   9      130.49      128.94      3.94 o 
  -5   4   9        7.94        8.98      1.56 o 
  -4   4   9       22.59       53.90      8.05 o 
  -3   4   9        0.73        0.92      1.51 o 
  -2   4   9      123.89      119.65      3.92 o 
  -1   4   9      199.08      190.37      4.87 o 
   0   4   9        3.05        2.74      1.07 o 
   1   4   9       69.63       72.31      2.29 o 
   2   4   9       12.04        7.23      1.18 o 
   3   4   9       22.04       23.47      1.32 o 
   4   4   9       21.93       23.96      3.42 o 
   5   4   9        0.45        0.84      1.00 o 
   6   4   9       24.34       30.33      1.26 o 
   7   4   9       97.95      100.97      2.32 o 
   8   4   9       28.60       25.96      1.23 o 
  -5   5   9       13.88       15.78      2.70 o 
  -4   5   9      225.22      244.58      7.52 o 
  -3   5   9      172.33      166.51      5.42 o 
  -2   5   9      122.49      129.52      4.28 o 
  -1   5   9      143.36      133.25      3.99 o 
   0   5   9      807.67      869.08     20.40 o 
   1   5   9       11.68        9.75      1.45 o 
   2   5   9      310.25      286.53     10.78 o 
   3   5   9      210.61      197.03      6.38 o 
   4   5   9      299.89      291.16      6.37 o 
   5   5   9        0.51        1.13      0.93 o 
   6   5   9      173.04      178.61      3.57 o 
   7   5   9       23.60       22.64      1.33 o 
  -4   6   9       95.93      108.55      4.92 o 
  -3   6   9       51.33       51.82      3.99 o 
  -2   6   9      117.42      121.63      4.96 o 
  -1   6   9       39.91       42.27      2.96 o 
   0   6   9       11.50       11.50      1.47 o 
   1   6   9      376.42      353.83      8.11 o 
   2   6   9      436.24      391.66      8.56 o 
   3   6   9       10.01        9.54      1.00 o 
   4   6   9        7.88        8.29      0.86 o 
   5   6   9      115.88      114.61      3.03 o 
   6   6   9       55.32       59.50      1.76 o 
   7   6   9       86.19       75.08      2.38 o 
  -4   7   9      120.38      129.93      8.24 o 
  -3   7   9        1.74        1.53      1.96 o 
  -2   7   9      300.64      304.39      8.80 o 
  -1   7   9       32.91       31.61      2.31 o 
   0   7   9      648.14      710.48     16.28 o 
   1   7   9       73.96       76.82      2.50 o 
   2   7   9        1.13        2.59      1.28 o 
   3   7   9       26.03       21.61      1.12 o 
   4   7   9      704.17      674.40     13.56 o 
   5   7   9      103.65      104.88      3.29 o 
   6   7   9      148.19      145.81     11.76 o 
  -3   8   9       82.18       89.63      4.36 o 
  -2   8   9       55.48       56.15      3.70 o 
  -1   8   9        8.75        9.04      2.03 o 
   0   8   9       14.23       12.98      1.81 o 
   1   8   9       52.82       49.46      2.43 o 
   2   8   9      124.01      121.83      3.44 o 
   3   8   9       14.08       14.26      1.14 o 
   4   8   9       79.30       75.76      2.43 o 
   5   8   9        1.06        1.90      1.05 o 
  -2   9   9      163.40      181.62      9.13 o 
  -1   9   9       26.45       25.97      2.12 o 
   0   9   9        5.48        7.17      1.57 o 
   1   9   9      247.64      256.38      9.91 o 
   2   9   9       55.38       57.56      1.91 o 
   3   9   9       76.16       61.30      4.13 o 
   4   9   9      110.56      100.78     10.02 o 
   0  10   9        1.20        1.89      1.50 o 
   1  10   9       14.46       13.78      1.85 o 
   2  10   9       17.54       18.71      1.25 o 
   4  10   9        8.04       26.42      6.97 o 
   0  -7  10        1.24        2.07      0.91 o 
  -3  -6  10       89.37       98.33      9.25 o 
  -2  -6  10       42.21       36.72      2.10 o 
  -1  -6  10      280.18      286.22      8.86 o 
   0  -6  10      142.50      167.30      3.48 o 
   1  -6  10      110.56       97.68      2.69 o 
   2  -6  10       62.06       55.47      3.29 o 
   3  -6  10      104.22      108.88      4.88 o 
  -4  -5  10        4.41        6.03      5.02 o 
  -3  -5  10       21.56       18.96      1.22 o 
  -2  -5  10       29.20       27.34      3.09 o 
  -1  -5  10       27.70       24.45      2.67 o 
   0  -5  10       75.89       80.35      2.76 o 
   1  -5  10       53.26       48.27      1.96 o 
   2  -5  10       10.16        8.33      1.18 o 
   3  -5  10       45.23       52.00      3.49 o 
   4  -5  10       76.57      109.75      4.76 o 
  -4  -4  10        1.92        2.33      0.84 o 
  -3  -4  10      126.67      123.23      6.69 o 
  -2  -4  10       59.56       57.10      1.99 o 
  -1  -4  10      637.20      602.37     10.81 o 
   0  -4  10       24.67       32.92      1.77 o 
   1  -4  10      159.10      165.50      3.97 o 
   2  -4  10       48.03       43.59      1.64 o 
   3  -4  10      532.92      512.04      8.58 o 
   4  -4  10       25.42       26.13      2.55 o 
   5  -4  10      324.73      325.86     11.50 o 
  -5  -3  10      106.22       98.67      3.79 o 
  -4  -3  10       47.25       49.90      3.16 o 
  -3  -3  10        6.29        5.76      1.08 o 
  -2  -3  10       71.15       68.22      2.09 o 
  -1  -3  10       30.50       36.80      1.50 o 
   0  -3  10        2.80        4.30      0.98 o 
   1  -3  10      202.75      188.34      4.28 o 
   2  -3  10       22.90       22.86      1.20 o 
   3  -3  10        0.19        0.19      0.40 o 
   4  -3  10        8.68       23.42      2.41 o 
   5  -3  10        2.10        4.43      1.90 o 
   6  -3  10        6.58        7.18      2.38 o 
  -5  -2  10      173.68      163.50      5.37 o 
  -4  -2  10       80.06       80.93      2.70 o 
  -3  -2  10      365.32      347.71      7.76 o 
  -2  -2  10       30.88       30.65      1.45 o 
  -1  -2  10      493.19      473.58      8.56 o 
   0  -2  10      355.04      353.11      7.05 o 
   1  -2  10      107.54      104.52      2.55 o 
   2  -2  10      436.74      394.74      8.32 o 
   3  -2  10      264.96      248.64      4.93 o 
   4  -2  10      452.18      417.05     12.13 o 
   5  -2  10       48.10       50.94      3.81 o 
   6  -2  10      187.86      185.22      6.21 o 
  -5  -1  10        0.06        0.22      0.87 o 
  -4  -1  10      131.72      123.07      3.19 o 
  -3  -1  10        3.64        3.80      0.99 o 
  -2  -1  10      260.26      255.07      5.28 o 
  -1  -1  10      256.70      235.26      4.55 o 
   0  -1  10        0.12        0.50      0.65 o 
   1  -1  10      141.60      139.24      2.83 o 
   2  -1  10      251.40      237.36      4.13 o 
   3  -1  10      121.37      115.13      2.97 o 
   4  -1  10       13.18       10.56      0.72 o 
   5  -1  10       28.73       25.88      2.56 o 
   6  -1  10        5.67        6.03      2.30 o 
   7  -1  10        8.57        8.40      2.24 o 
  -5   0  10       24.93       22.56      1.94 o 
  -4   0  10       96.33      107.35      3.20 o 
  -3   0  10       21.57       19.45      1.47 o 
  -2   0  10      274.40      260.11      5.36 o 
  -1   0  10      105.94      102.07      3.24 o 
   0   0  10     3053.46     3591.40     86.16 o 
   1   0  10        3.75        3.38      1.09 o 
   2   0  10      138.57      139.07      3.72 o 
   3   0  10       19.08       14.97      2.32 o 
   4   0  10      869.25      868.63     26.53 o 
   5   0  10       39.12       41.80      1.36 o 
   6   0  10      465.92      492.37     11.90 o 
   7   0  10       83.24       85.03      5.96 o 
  -5   1  10        1.52        1.61      1.08 o 
  -4   1  10        7.45        5.59      2.49 o 
  -3   1  10       54.75       53.74      2.46 o 
  -2   1  10      194.21      189.60      7.01 o 
  -1   1  10      773.90      742.22     27.94 o 
   0   1  10       75.89       79.92      2.78 o 
   1   1  10        9.42        8.65      1.60 o 
   2   1  10      132.66      131.03      3.92 o 
   3   1  10       22.05       18.61      1.79 o 
   4   1  10       54.84       53.74      3.61 o 
   5   1  10       67.59       64.87      4.06 o 
   6   1  10        2.85        4.02      1.78 o 
   7   1  10        2.56        2.94      1.51 o 
  -5   2  10       10.28       12.83      1.63 o 
  -4   2  10       77.36       79.88      3.00 o 
  -3   2  10      344.41      342.73     24.24 o 
  -2   2  10      593.72      574.11     17.98 o 
  -1   2  10        1.37        2.12      1.75 o 
   0   2  10      498.70      536.45     15.55 o 
   1   2  10      394.18      381.88     14.39 o 
   2   2  10       26.89       29.15      2.07 o 
   3   2  10      508.78      480.80     14.99 o 
   4   2  10      435.27      425.01     13.22 o 
   5   2  10      257.95      252.91      8.62 o 
   6   2  10       21.12       28.71      1.35 o 
   7   2  10      262.01      254.76      6.63 o 
  -5   3  10        2.99        3.56      1.62 o 
  -4   3  10        7.12       10.78      2.78 o 
  -3   3  10       10.70        9.66      1.85 o 
  -2   3  10       19.77       23.21      3.57 o 
  -1   3  10        8.48        9.30      1.53 o 
   0   3  10       43.67       42.65      2.18 o 
   1   3  10        9.21       10.53      1.32 o 
   2   3  10       88.55       86.68      5.22 o 
   3   3  10        4.66        5.88      1.14 o 
   4   3  10      177.90      174.58     14.67 o 
   5   3  10       29.53       25.99      2.47 o 
   6   3  10      240.49      232.78      5.64 o 
   7   3  10      111.19      108.72      3.33 o 
  -5   4  10       53.22       62.49      2.92 o 
  -4   4  10        4.90        5.88      1.98 o 
  -3   4  10      403.57      415.61     14.59 o 
  -2   4  10       10.58       11.97      1.87 o 
  -1   4  10       84.88       92.57      3.32 o 
   0   4  10      172.48      184.49      6.27 o 
   1   4  10      188.55      186.78     12.62 o 
   2   4  10        1.14        1.70      0.85 o 
   3   4  10      476.99      440.40      8.99 o 
   4   4  10        6.34        7.99      1.87 o 
   5   4  10      676.91      661.96     19.24 o 
   6   4  10        2.26        2.56      0.97 o 
   7   4  10      128.48      132.07      3.75 o 
  -4   5  10       42.51       56.95      4.57 o 
  -3   5  10       22.30       20.23      2.52 o 
  -2   5  10      116.62      121.59      4.80 o 
  -1   5  10       34.16       33.77      3.64 o 
   0   5  10       19.44       27.03      1.94 o 
   1   5  10       51.63       51.17      3.89 o 
   2   5  10       79.85       70.63      3.88 o 
   3   5  10      296.86      281.00      7.34 o 
   4   5  10      389.04      358.12      8.11 o 
   5   5  10        4.91        2.15      1.15 o 
   6   5  10        1.16        2.29      2.06 o 
   7   5  10       31.87       30.74      1.64 o 
  -4   6  10       86.23       97.01      4.92 o 
  -3   6  10      137.75      149.80      5.50 o 
  -2   6  10       12.97       15.46      2.12 o 
  -1   6  10      314.02      303.57      7.49 o 
   0   6  10       17.29       21.57      2.17 o 
   1   6  10       80.64       75.29      4.12 o 
   2   6  10      165.82      144.51      4.39 o 
   3   6  10      581.60      528.93     15.86 o 
   4   6  10       19.30       17.05      1.45 o 
   5   6  10      171.84      171.34      5.45 o 
   6   6  10       72.56       81.84      2.54 o 
   7   6  10        0.65        0.32      0.70 o 
  -3   7  10        0.16       -0.01      1.34 o 
  -2   7  10        1.69        0.34      1.19 o 
  -1   7  10       57.35       59.21      2.84 o 
   0   7  10       65.39       68.95      3.31 o 
   1   7  10       97.07       95.61      3.01 o 
   2   7  10        0.19        0.39      0.68 o 
   3   7  10       61.94       57.62      2.05 o 
   4   7  10        5.63        4.43      0.86 o 
   5   7  10        2.95        3.87      1.08 o 
   6   7  10       10.18        9.72      1.28 o 
  -2   8  10       37.01       34.56      2.82 o 
  -1   8  10       35.79       37.46      2.43 o 
   0   8  10      109.90      126.46      5.90 o 
   1   8  10        4.40        5.24      2.14 o 
   2   8  10      662.35      615.95     13.65 o 
   3   8  10       15.56       16.37      1.12 o 
   4   8  10        1.24        1.60      0.62 o 
   5   8  10        6.27        5.81      0.94 o 
  -1   9  10       21.58       25.91      2.40 o 
   0   9  10       38.31       43.22      3.20 o 
   1   9  10       25.54       31.11      2.92 o 
   2   9  10       33.42       34.23      2.54 o 
   3   9  10        4.32        4.23      0.77 o 
   4   9  10        4.67        4.02      0.70 o 
   1  10  10        0.57        0.69      0.86 o 
   2  10  10       91.41       91.13      3.77 o 
   3  10  10       46.73       44.52      2.21 o 
  -1  -6  11       37.11       33.73      2.05 o 
   0  -6  11       97.76      111.20      3.95 o 
   1  -6  11       40.56       43.08      2.03 o 
   2  -6  11       60.77       58.70      3.48 o 
  -3  -5  11       55.54       48.78      3.20 o 
  -2  -5  11      226.61      228.63     12.35 o 
  -1  -5  11       81.12       86.22      3.00 o 
   0  -5  11      272.97      291.60      6.86 o 
   1  -5  11       56.40       54.58      2.24 o 
   2  -5  11      297.98      296.75      5.93 o 
   3  -5  11       40.22       40.73      3.38 o 
  -4  -4  11       31.46       29.39      1.44 o 
  -3  -4  11       14.83       11.86      1.09 o 
  -2  -4  11       15.55       13.24      1.31 o 
  -1  -4  11       85.15       74.33      2.17 o 
   0  -4  11        6.11        5.28      1.20 o 
   1  -4  11        2.68        2.59      0.92 o 
   2  -4  11       59.11       58.18      2.02 o 
   3  -4  11        0.87        1.05      1.59 o 
   4  -4  11        4.22       16.42      2.50 o 
  -4  -3  11      107.17      104.96      6.95 o 
  -3  -3  11      118.89      116.00      3.91 o 
  -2  -3  11       45.42       45.31      1.88 o 
  -1  -3  11      388.14      386.31      7.36 o 
   0  -3  11      125.96      133.69      2.98 o 
   1  -3  11      310.44      284.02      7.65 o 
   2  -3  11       93.02       93.14      3.09 o 
   3  -3  11       91.43       84.34      2.18 o 
   4  -3  11       80.57       80.44      3.83 o 
   5  -3  11      514.26      511.53     17.04 o 
  -5  -2  11       73.84       74.68      4.06 o 
  -4  -2  11        5.50        9.33      1.90 o 
  -3  -2  11        1.74        1.52      1.09 o 
  -2  -2  11       45.32       42.35      1.79 o 
  -1  -2  11      202.11      192.70      3.91 o 
   0  -2  11      172.95      177.97      3.95 o 
   1  -2  11       66.81       68.05      3.38 o 
   2  -2  11       99.00      100.81      2.73 o 
   3  -2  11       83.78       84.66      2.21 o 
   4  -2  11       80.77      109.46      6.04 o 
   5  -2  11       80.63       79.05      4.60 o 
   6  -2  11       10.45       13.38      2.58 o 
  -5  -1  11      176.09      170.39      4.48 o 
  -4  -1  11        1.06        0.76      0.85 o 
  -3  -1  11      468.90      482.41      9.08 o 
  -2  -1  11      255.12      246.20      4.96 o 
  -1  -1  11      879.69      848.42     15.48 o 
   0  -1  11       73.37       69.83      2.26 o 
   1  -1  11     1016.05      986.10     17.45 o 
   2  -1  11      300.06      247.90      4.49 o 
   3  -1  11      415.33      382.90     10.57 o 
   4  -1  11      295.25      266.00      5.87 o 
   5  -1  11      673.81      709.44     26.44 o 
   6  -1  11       56.71       58.28      3.54 o 
  -5   0  11       80.08       80.87      2.90 o 
  -4   0  11        0.51       -0.02      0.73 o 
  -3   0  11       12.93       17.70      1.77 o 
  -2   0  11      159.35      144.11      4.25 o 
  -1   0  11      579.55      567.25     12.40 o 
   0   0  11       17.33       21.42      1.89 o 
   1   0  11       95.18       90.46      3.21 o 
   2   0  11        0.41        0.70      1.20 o 
   3   0  11       34.37       27.32      3.02 o 
   4   0  11       22.72       64.27      4.55 o 
   5   0  11        7.75        6.33      2.53 o 
   6   0  11        4.09        7.08      2.40 o 
   7   0  11       10.77        8.35      2.15 o 
  -5   1  11      100.40      104.73      3.72 o 
  -4   1  11       29.30       35.05      2.09 o 
  -3   1  11      295.62      301.47      9.85 o 
  -2   1  11      260.37      257.74     14.05 o 
  -1   1  11       60.40       52.10      3.06 o 
   0   1  11       22.03       22.90      1.91 o 
   1   1  11      187.04      190.21      4.93 o 
   2   1  11     1706.83     1681.73     36.82 o 
   3   1  11        0.93        0.80      1.27 o 
   4   1  11      636.13      618.15     19.35 o 
   5   1  11       51.95       53.18      3.97 o 
   6   1  11      155.22      164.75      5.78 o 
   7   1  11       40.04       39.00      2.86 o 
  -5   2  11       12.64       13.44      2.08 o 
  -4   2  11        0.16        0.25      0.94 o 
  -3   2  11        6.51        4.36      1.65 o 
  -2   2  11        1.59        1.03      1.21 o 
  -1   2  11       53.84       42.91      2.92 o 
   0   2  11      230.31      249.78      6.06 o 
   1   2  11      184.57      177.04      6.52 o 
   2   2  11      136.45      116.41      6.69 o 
   3   2  11      145.37      129.47      5.84 o 
   4   2  11      274.00      272.18     12.21 o 
   5   2  11       62.15       63.85      6.21 o 
   6   2  11      100.92      111.32      3.36 o 
   7   2  11        0.07       -0.23      1.03 o 
  -5   3  11       14.13       12.60      2.06 o 
  -4   3  11       60.61       72.77      6.21 o 
  -3   3  11       14.83       14.44      2.53 o 
  -2   3  11      373.31      378.09     14.82 o 
  -1   3  11        4.76        3.25      1.65 o 
   0   3  11      883.21      965.32     31.89 o 
   1   3  11       61.49       68.61      2.74 o 
   2   3  11      319.70      325.02     14.22 o 
   3   3  11      180.03      164.99      6.73 o 
   4   3  11     1037.21     1009.25     36.55 o 
   5   3  11       42.11       48.93      5.17 o 
   6   3  11      205.93      232.76      5.32 o 
   7   3  11      101.47       98.88      3.62 o 
  -4   4  11       33.77       37.08      3.16 o 
  -3   4  11        4.95        6.35      1.94 o 
  -2   4  11       29.99       35.43      2.62 o 
  -1   4  11      153.03      140.84      9.29 o 
   0   4  11      247.76      274.68      9.71 o 
   1   4  11        0.00        0.51      0.90 o 
   2   4  11        2.29        1.57      0.99 o 
   3   4  11       40.81       37.33      2.25 o 
   4   4  11       50.57       50.83      6.71 o 
   5   4  11       25.56       30.77      2.67 o 
   6   4  11       13.83       14.88      1.69 o 
   7   4  11       48.08       54.40      2.49 o 
  -4   5  11       36.40       39.94      3.47 o 
  -3   5  11       82.49       91.44      4.36 o 
  -2   5  11      110.30      111.32      4.38 o 
  -1   5  11       11.55       12.71      1.87 o 
   0   5  11      174.23      181.70      5.61 o 
   1   5  11      137.24      143.19      8.55 o 
   2   5  11      123.77      121.94      6.93 o 
   3   5  11      159.57      151.37      6.66 o 
   4   5  11      293.92      254.59     16.46 o 
   5   5  11       10.57       13.64      1.89 o 
   6   5  11        4.21        7.86      3.88 o 
   7   5  11      351.26      343.82      7.71 o 
  -3   6  11        6.49        8.51      2.81 o 
  -2   6  11       81.82       90.43      5.27 o 
  -1   6  11       23.09       22.59      2.19 o 
   0   6  11        0.00        0.85      1.06 o 
   1   6  11        1.90        1.64      1.25 o 
   2   6  11       61.38       70.18      4.07 o 
   3   6  11       68.32       64.37      3.62 o 
   4   6  11       47.66       43.19      3.48 o 
   5   6  11       31.03       30.64      2.23 o 
   6   6  11       26.15       26.90      2.23 o 
   7   6  11       84.14       85.68      2.65 o 
  -3   7  11      137.63      151.16      5.90 o 
  -2   7  11       46.67       56.50      4.16 o 
  -1   7  11       78.94       75.74      3.96 o 
   0   7  11       13.81       14.78      1.69 o 
   1   7  11      199.30      196.42      5.05 o 
   2   7  11        0.54        0.44      0.78 o 
   3   7  11      380.91      354.85     19.93 o 
   4   7  11       33.40       29.13      1.55 o 
   5   7  11      307.24      294.58      8.87 o 
   6   7  11        2.20        1.66      1.02 o 
  -2   8  11       25.39       27.66      3.56 o 
  -1   8  11       34.78       32.85      4.00 o 
   0   8  11        0.26        0.34      1.13 o 
   1   8  11       15.59       16.50      1.99 o 
   2   8  11        0.68        1.54      0.96 o 
   3   8  11       18.09       16.36      1.65 o 
   4   8  11      122.86      112.57      5.74 o 
   5   8  11        0.98        0.54      0.85 o 
   0   9  11        0.37        0.35      0.96 o 
   1   9  11       76.40       82.96      3.04 o 
   2   9  11       74.04       70.71      2.53 o 
   3   9  11       41.04       38.42      2.13 o 
   4   9  11       90.33       84.11      8.41 o 
  -2  -5  12        1.35        1.39      1.05 o 
  -1  -5  12        0.65        2.01      1.42 o 
   0  -5  12       13.87       14.71      1.95 o 
   1  -5  12       28.16       27.48      2.33 o 
   2  -5  12       25.32       27.47      2.40 o 
  -3  -4  12       52.24       52.53      1.96 o 
  -2  -4  12      123.44      114.39      2.92 o 
  -1  -4  12       40.54       37.82      1.71 o 
   0  -4  12      398.35      423.08      9.60 o 
   1  -4  12        1.12        2.26      1.34 o 
   2  -4  12      233.27      227.97      5.79 o 
   3  -4  12       92.34       86.16      3.86 o 
   4  -4  12      314.94      328.08     15.90 o 
  -3  -3  12       18.72       17.86      1.62 o 
  -2  -3  12       31.45       35.08      1.83 o 
  -1  -3  12        1.59        0.63      0.87 o 
   0  -3  12      220.05      224.95      4.54 o 
   1  -3  12        0.38        0.92      1.15 o 
   2  -3  12       14.54       20.03      2.03 o 
   3  -3  12        2.75        3.45      0.72 o 
   4  -3  12       22.65       22.83      3.27 o 
   5  -3  12       16.51       19.61      2.87 o 
  -4  -2  12      273.30      271.59      8.01 o 
  -3  -2  12       72.88       67.96      2.36 o 
  -2  -2  12      361.67      360.33      7.39 o 
  -1  -2  12       38.47       35.57      1.71 o 
   0  -2  12      224.07      236.05      5.07 o 
   1  -2  12      126.79      118.32      3.47 o 
   2  -2  12      412.68      395.55      8.49 o 
   3  -2  12      233.28      197.93      4.46 o 
   4  -2  12      147.66      150.65      7.31 o 
   5  -2  12        9.42        8.69      2.23 o 
  -4  -1  12       11.42        9.44      3.14 o 
  -3  -1  12        0.52        1.30      1.04 o 
  -2  -1  12       25.29       24.61      1.71 o 
  -1  -1  12       42.10       39.91      2.11 o 
   0  -1  12        6.29        7.61      1.14 o 
   1  -1  12        6.23        5.66      1.01 o 
   2  -1  12        6.03        4.91      1.26 o 
   3  -1  12        4.10        7.49      0.92 o 
   4  -1  12        0.34       -0.03      0.34 o 
   5  -1  12       42.60       33.27     20.68 o 
   6  -1  12        1.35        1.86      1.77 o 
  -4   0  12       16.96       15.64      1.68 o 
  -3   0  12      202.33      202.66      7.16 o 
  -2   0  12       28.35       22.03      2.18 o 
  -1   0  12      635.82      649.38     12.37 o 
   0   0  12      161.15      160.87      5.93 o 
   1   0  12      596.57      571.78     12.73 o 
   2   0  12       17.43       17.33      1.90 o 
   3   0  12      579.72      539.70     17.37 o 
   4   0  12      164.09      169.43      7.55 o 
   5   0  12      536.46      523.13     18.07 o 
   6   0  12       14.41       20.79      2.66 o 
  -4   1  12       11.48       14.89      1.74 o 
  -3   1  12       72.36       77.97      4.32 o 
  -2   1  12        0.01        1.06      1.19 o 
  -1   1  12       97.49       95.60      3.53 o 
   0   1  12      198.16      204.67      6.21 o 
   1   1  12      696.54      672.80     15.99 o 
   2   1  12       46.09       49.13      2.66 o 
   3   1  12       64.53       59.21      4.47 o 
   4   1  12      190.04      185.25      7.72 o 
   5   1  12      239.85      227.47     12.24 o 
   6   1  12        0.17        3.35      1.72 o 
   7   1  12       35.48       39.15      3.07 o 
  -4   2  12       31.39       34.01      3.00 o 
  -3   2  12      352.79      383.27     28.48 o 
  -2   2  12       67.63       65.01      4.03 o 
  -1   2  12      506.42      512.15     21.16 o 
   0   2  12       16.09       20.80      2.43 o 
   1   2  12      720.38      685.24     24.63 o 
   2   2  12      100.51       97.67      3.43 o 
   3   2  12      422.24      391.98     11.18 o 
   4   2  12      555.99      546.29     17.57 o 
   5   2  12      190.26      193.86      7.79 o 
   6   2  12       13.16       24.54      2.04 o 
   7   2  12       48.27       45.69      3.00 o 
  -4   3  12        5.63        4.51      2.39 o 
  -3   3  12        2.50        4.98      2.38 o 
  -2   3  12       15.02       16.21      2.19 o 
  -1   3  12      390.13      381.32     13.76 o 
   0   3  12       28.46       33.06      2.90 o 
   1   3  12        3.39        5.09      1.76 o 
   2   3  12       22.70       19.51      1.92 o 
   3   3  12       78.33       73.71      3.41 o 
   4   3  12       68.66       59.91      2.79 o 
   5   3  12        2.41        3.62      1.93 o 
   6   3  12       70.37       71.54      2.46 o 
   7   3  12        4.20        4.93      1.96 o 
  -4   4  12       81.65       92.13      5.77 o 
  -3   4  12      153.90      148.45      8.32 o 
  -2   4  12       13.65       17.95      3.30 o 
  -1   4  12       77.82       78.61      4.20 o 
   0   4  12      132.56      144.11      7.48 o 
   1   4  12      247.71      238.23     11.69 o 
   2   4  12      793.36      782.77     37.70 o 
   3   4  12        8.60        7.12      1.37 o 
   4   4  12      448.33      421.32     19.80 o 
   5   4  12       84.12       84.94      4.31 o 
   6   4  12      211.00      232.03      6.08 o 
   7   4  12       25.77       26.64      2.09 o 
  -3   5  12       11.47       14.53      3.15 o 
  -2   5  12       13.32       16.59      2.89 o 
  -1   5  12        3.64        3.90      1.64 o 
   0   5  12      150.03      174.50      5.82 o 
   1   5  12      142.84      143.14      5.61 o 
   2   5  12      154.44      155.51      6.02 o 
   3   5  12        7.54        8.98      1.77 o 
   4   5  12      134.00      126.10      7.91 o 
   5   5  12       17.03       20.86      2.38 o 
   6   5  12       96.55       97.10      4.64 o 
   7   5  12        1.13        0.77      0.97 o 
  -3   6  12        1.81        2.60      2.38 o 
  -2   6  12       88.76      100.79      4.50 o 
  -1   6  12       24.91       30.30      2.54 o 
   0   6  12      319.28      347.37      9.14 o 
   1   6  12       11.41       14.40      1.70 o 
   2   6  12      436.99      416.74      9.43 o 
   3   6  12       51.01       46.82      2.51 o 
   4   6  12      337.38      327.64     19.94 o 
   5   6  12        2.28        2.35      1.39 o 
   6   6  12      160.07      164.92      6.16 o 
  -2   7  12       23.98       25.31      3.33 o 
  -1   7  12        0.78        1.43      1.36 o 
   0   7  12        0.16        1.11      1.37 o 
   1   7  12        1.86        2.40      1.22 o 
   2   7  12        0.09        0.01      0.97 o 
   3   7  12        5.78        8.23      1.69 o 
   4   7  12       48.11       37.66      4.30 o 
   5   7  12        0.09        0.50      0.69 o 
   6   7  12        4.03        1.46      1.20 o 
  -1   8  12      110.79      116.91     10.30 o 
   0   8  12       52.38       66.37      5.90 o 
   1   8  12       70.25       69.69      2.91 o 
   2   8  12       74.42       72.86      5.76 o 
   3   8  12       75.33       71.92      6.21 o 
   4   8  12        3.11        3.47      0.93 o 
   5   8  12       75.15       71.75      4.26 o 
   0   9  12       17.48       23.82      2.23 o 
   1   9  12        9.24        4.73      4.77 o 
   2   9  12        0.16       -0.07      0.84 o 
   3   9  12       18.74       15.51      1.36 o 
   4   9  12        0.54        0.33      0.62 o 
  -2  -4  13        3.44        3.81      1.04 o 
  -1  -4  13       63.73       61.03      2.23 o 
   0  -4  13       24.89       25.16      1.99 o 
   1  -4  13       21.00       22.96      2.87 o 
   2  -4  13       62.93       59.93      2.96 o 
   3  -4  13        2.19        1.81      1.61 o 
  -3  -3  13       76.83       78.21      2.89 o 
  -2  -3  13       31.67       28.94      2.15 o 
  -1  -3  13       93.86       94.28      2.78 o 
   0  -3  13       19.84       17.10      1.86 o 
   1  -3  13      147.39      138.14      3.98 o 
   2  -3  13       90.93       91.33      2.86 o 
   3  -3  13       30.55       35.12      3.93 o 
   4  -3  13      119.72      111.95      4.86 o 
  -3  -2  13        3.11        3.06      1.10 o 
  -2  -2  13       10.93       12.14      1.45 o 
  -1  -2  13        1.07        1.84      0.95 o 
   0  -2  13       12.80       14.48      1.54 o 
   1  -2  13       17.05       13.80      1.29 o 
   2  -2  13       50.36       47.78      2.05 o 
   3  -2  13        0.09        0.19      0.56 o 
   4  -2  13        0.14        0.50      3.18 o 
   5  -2  13       35.35       31.90      3.22 o 
  -3  -1  13        7.64        6.12      1.32 o 
  -2  -1  13      450.81      449.88     14.59 o 
  -1  -1  13       10.91        9.00      1.47 o 
   0  -1  13      394.85      425.47      8.00 o 
   1  -1  13       25.45       22.77      1.64 o 
   2  -1  13      349.94      344.10      6.50 o 
   3  -1  13      114.74       96.28      2.76 o 
   4  -1  13      294.35      263.04     27.18 o 
   5  -1  13       11.79       12.05      3.33 o 
  -4   0  13       45.46       49.71      2.48 o 
  -3   0  13       18.71       18.52      2.25 o 
  -2   0  13      131.24      132.45      3.68 o 
  -1   0  13       10.40       10.15      2.44 o 
   0   0  13      274.57      286.76      5.78 o 
   1   0  13       42.78       43.10      2.62 o 
   2   0  13       13.30       11.07      1.90 o 
   3   0  13        2.40        3.07      2.22 o 
   4   0  13       42.76       42.59      4.34 o 
   5   0  13       63.52       64.79      8.27 o 
   6   0  13       94.58      102.90      4.78 o 
  -4   1  13      154.22      157.63      4.94 o 
  -3   1  13       44.41       46.57      2.75 o 
  -2   1  13      231.45      223.75      5.68 o 
  -1   1  13        3.33        3.85      1.46 o 
   0   1  13      104.08      107.75      3.79 o 
   1   1  13      605.60      599.05     13.74 o 
   2   1  13      362.09      346.96      9.63 o 
   3   1  13      113.40       99.75      4.55 o 
   4   1  13       21.37       26.28      3.52 o 
   5   1  13       53.65       55.59      4.62 o 
   6   1  13      146.78      108.70     72.18 o 
  -4   2  13        5.18        4.18      2.16 o 
  -3   2  13       49.37       53.45      3.14 o 
  -2   2  13        5.71        5.38      1.80 o 
  -1   2  13        9.49       10.78      1.85 o 
   0   2  13       38.72       39.36      3.00 o 
   1   2  13        7.04        4.63      1.59 o 
   2   2  13      199.87      204.62      9.85 o 
   3   2  13      329.24      316.15     14.88 o 
   4   2  13       39.97       51.82      4.44 o 
   5   2  13       29.26       24.54      3.37 o 
   6   2  13       42.24       46.52      4.28 o 
  -3   3  13      200.18      230.85     21.00 o 
  -2   3  13      112.03      110.49      4.52 o 
  -1   3  13      230.17      237.07      7.29 o 
   0   3  13      126.88      135.81      4.54 o 
   1   3  13      618.42      625.20     36.01 o 
   2   3  13       51.09       60.07      2.98 o 
   3   3  13      526.07      494.57     18.73 o 
   4   3  13        7.29        5.98      1.53 o 
   5   3  13      399.47      393.47     13.57 o 
   6   3  13       53.45       55.88      4.26 o 
  -3   4  13      135.41      156.75     12.11 o 
  -2   4  13       18.92       20.88      3.11 o 
  -1   4  13       11.51       18.37      2.36 o 
   0   4  13        3.36        2.31      1.48 o 
   1   4  13      351.75      355.23     19.68 o 
   2   4  13      174.15      171.46      5.92 o 
   3   4  13      126.78      117.96      4.97 o 
   4   4  13        1.17        1.13      1.12 o 
   5   4  13       24.40       25.61      2.94 o 
   6   4  13        1.21        0.42      1.47 o 
  -3   5  13      102.76      117.99      6.36 o 
  -2   5  13       19.70       19.87      2.69 o 
  -1   5  13      336.96      356.52     10.34 o 
   0   5  13        4.78        7.96      2.17 o 
   1   5  13      326.08      326.86     17.27 o 
   2   5  13       39.34       41.36      2.96 o 
   3   5  13      402.49      400.89     23.49 o 
   4   5  13       77.39       70.00      5.12 o 
   5   5  13       36.65       37.85      3.13 o 
   6   5  13       94.82      103.89      5.11 o 
  -2   6  13        9.00        8.00      2.71 o 
  -1   6  13       28.62       26.75      2.62 o 
   0   6  13        7.23        7.20      2.24 o 
   1   6  13        1.92        1.59      1.28 o 
   2   6  13        7.02        8.16      1.68 o 
   3   6  13        0.85        0.13      0.80 o 
   4   6  13       75.48       74.85      5.05 o 
   5   6  13        2.20        1.93      1.17 o 
   6   6  13       44.74       44.01      5.08 o 
  -1   7  13       68.38       74.14      3.68 o 
   0   7  13      104.24      117.28      8.01 o 
   1   7  13       15.45       17.76      2.43 o 
   2   7  13      422.52      438.38     19.84 o 
   3   7  13       13.46       15.00      1.64 o 
   4   7  13      160.07      140.62     11.17 o 
   5   7  13       23.24       22.88      3.23 o 
   0   8  13       73.06       85.30      3.83 o 
   1   8  13       44.29       44.18      2.67 o 
   2   8  13       32.34       27.29      2.09 o 
   3   8  13        0.14       -0.02      0.76 o 
   4   8  13       17.50       14.61      1.44 o 
   2   9  13      187.81      211.82      6.53 o 
  -1  -3  14        1.70        1.68      1.10 o 
   0  -3  14        6.13        5.25      1.38 o 
   1  -3  14       21.07       17.70      1.99 o 
   2  -3  14       43.43       41.22      2.71 o 
   3  -3  14       24.43       26.34      3.79 o 
  -2  -2  14       34.04       33.62      2.21 o 
  -1  -2  14      149.07      152.72      4.32 o 
   0  -2  14        5.81        8.52      1.30 o 
   1  -2  14      246.72      235.59      5.06 o 
   2  -2  14       11.90        9.38      1.32 o 
   3  -2  14      157.86      149.72      3.94 o 
   4  -2  14        2.26        2.43      2.47 o 
  -3  -1  14        0.02        0.58      1.14 o 
  -2  -1  14        1.26        0.95      1.03 o 
  -1  -1  14       47.01       40.90      2.33 o 
   0  -1  14      106.10      112.08      3.94 o 
   1  -1  14        8.28       10.22      1.31 o 
   2  -1  14       37.25       39.81      1.85 o 
   3  -1  14        0.01        0.13      0.64 o 
   4  -1  14        0.32       -1.18      3.76 o 
   5  -1  14       12.87       15.94      3.83 o 
  -3   0  14       26.42       24.36      2.26 o 
  -2   0  14      142.13      147.60      4.11 o 
  -1   0  14       76.63       74.73      3.04 o 
   0   0  14       55.53       61.58      2.41 o 
   1   0  14      137.87      125.90      3.32 o 
   2   0  14      229.45      229.61      6.62 o 
   3   0  14        2.50        0.85      0.82 o 
   4   0  14      111.45       96.09      4.47 o 
   5   0  14       62.62       59.83      5.33 o 
  -3   1  14       20.44       21.45      2.05 o 
  -2   1  14       59.43       60.39      2.80 o 
  -1   1  14       17.85       18.79      2.65 o 
   0   1  14       30.42       35.18      2.51 o 
   1   1  14       11.42        8.99      1.88 o 
   2   1  14      166.11      149.61      5.03 o 
   3   1  14      114.78      117.32      6.26 o 
   4   1  14        3.31        5.13      4.48 o 
   5   1  14        4.00        4.63      2.72 o 
   6   1  14       28.30       25.05      4.07 o 
  -3   2  14        5.37        2.61      1.79 o 
  -2   2  14      366.82      388.67     25.34 o 
  -1   2  14        0.59        0.17      1.08 o 
   0   2  14      241.70      259.21      6.99 o 
   1   2  14       14.76       14.25      2.32 o 
   2   2  14      182.03      175.13      6.84 o 
   3   2  14       76.66       84.03      3.68 o 
   4   2  14      277.66      274.49     10.71 o 
   5   2  14        3.36        4.32      4.24 o 
   6   2  14       29.62       50.38      4.81 o 
  -3   3  14        8.81       10.05      2.50 o 
  -2   3  14      119.90      131.05      7.83 o 
  -1   3  14       30.70       36.94      3.51 o 
   0   3  14       34.23       34.45      3.28 o 
   1   3  14        1.70        2.42      1.49 o 
   2   3  14        0.13        0.54      2.02 o 
   3   3  14        6.60       11.63      1.91 o 
   4   3  14        3.64        3.25      1.50 o 
   5   3  14        6.15        6.85      2.64 o 
   6   3  14       22.19       23.95      5.86 o 
  -3   4  14       10.70        8.83      2.61 o 
  -2   4  14       99.80      112.80      6.00 o 
  -1   4  14       14.29       19.31      2.51 o 
   0   4  14      306.09      344.02     13.25 o 
   1   4  14      245.09      239.62      9.94 o 
   2   4  14       54.54       51.91      3.49 o 
   3   4  14       98.58      100.13      5.38 o 
   4   4  14       80.33       86.22      3.39 o 
   5   4  14       58.63       54.24      4.22 o 
   6   4  14       23.52       28.56      5.66 o 
  -2   5  14        1.51        0.48      1.89 o 
  -1   5  14        5.46        4.31      1.92 o 
   0   5  14        4.60        4.77      2.16 o 
   1   5  14        4.61        8.78      1.92 o 
   2   5  14       12.63       22.00      2.25 o 
   3   5  14      249.36      245.75     13.38 o 
   4   5  14        1.45        0.21      0.89 o 
   5   5  14        5.69        6.30      2.17 o 
   6   5  14       16.25       20.14      4.84 o 
  -1   6  14       77.57       92.31      4.24 o 
   0   6  14      109.64      114.88      5.30 o 
   1   6  14      305.01      312.09      8.38 o 
   2   6  14       16.48       16.13      2.03 o 
   3   6  14      345.56      338.84     11.00 o 
   4   6  14        0.33       -0.27      1.08 o 
   5   6  14      164.20      155.74      9.54 o 
  -1   7  14       10.51        6.07      2.08 o 
   0   7  14        1.67        1.75      2.52 o 
   1   7  14       47.16       49.48      3.00 o 
   2   7  14       40.30       42.28      2.73 o 
   3   7  14      151.21      141.12     11.07 o 
   4   7  14        4.16        1.00      1.57 o 
   5   7  14        3.40        0.03      0.65 o 
   1   8  14       59.75       67.70      5.15 o 
   2   8  14        7.00        1.26      1.47 o 
   3   8  14      109.97      112.95      7.41 o 
  -1  -2  15        0.49        0.90      1.15 o 
   0  -2  15        3.76        3.00      1.18 o 
   1  -2  15       66.08       62.64      2.45 o 
   2  -2  15        8.61        9.33      1.98 o 
   3  -2  15       16.76       15.74      3.50 o 
  -2  -1  15        1.08        0.75      1.36 o 
  -1  -1  15       94.37      103.72      3.36 o 
   0  -1  15       60.63       64.55      2.60 o 
   1  -1  15       45.25       47.98      2.60 o 
   2  -1  15       32.73       31.33      1.83 o 
   3  -1  15      131.54      124.54      3.66 o 
   4  -1  15        2.07        1.65      2.50 o 
  -2   0  15       17.23       19.80      2.21 o 
  -1   0  15        1.63        1.45      1.15 o 
   0   0  15       31.96       35.94      2.10 o 
   1   0  15       13.72       15.00      1.59 o 
   2   0  15       84.47       81.50      2.74 o 
   3   0  15       34.44       33.46      1.92 o 
   4   0  15       88.99       88.39      9.66 o 
  -2   1  15        3.04        3.80      1.64 o 
  -1   1  15      161.21      163.42      4.50 o 
   0   1  15        3.01        4.55      1.69 o 
   1   1  15      178.52      164.86      5.40 o 
   2   1  15       23.43       23.26      2.52 o 
   3   1  15       68.08       67.81      3.57 o 
   4   1  15        3.93        3.99      2.67 o 
   5   1  15      132.87      138.38      7.80 o 
  -2   2  15        0.00       -0.55      1.42 o 
  -1   2  15        2.57        4.19      2.22 o 
   0   2  15       39.60       46.03      3.03 o 
   1   2  15        3.52        4.36      2.05 o 
   2   2  15        3.73        4.19      2.17 o 
   3   2  15        1.28        1.18      1.42 o 
   4   2  15       52.93       59.50      5.09 o 
   5   2  15        4.06        3.41      2.68 o 
  -2   3  15       55.63       64.61      4.53 o 
  -1   3  15       71.39       79.82      4.10 o 
   0   3  15       84.38       99.56      4.25 o 
   1   3  15       23.33       23.52      2.50 o 
   2   3  15      199.15      190.55      6.04 o 
   3   3  15       23.16       18.67      2.31 o 
   4   3  15       79.05       73.40      3.59 o 
   5   3  15      101.02      112.10      6.58 o 
  -2   4  15       40.90       52.43      7.00 o 
  -1   4  15       32.34       38.13      3.92 o 
   0   4  15       36.68       42.03      5.10 o 
   1   4  15       11.88       14.65      2.26 o 
   2   4  15       35.76       37.08      2.82 o 
   3   4  15       67.21       75.33      4.29 o 
   4   4  15       26.17       26.08      3.27 o 
   5   4  15       12.93       14.72      3.11 o 
  -1   5  15        0.24        0.06      1.16 o 
   0   5  15      149.09      185.23      7.13 o 
   1   5  15        0.24        1.03      1.39 o 
   2   5  15      213.09      211.33      7.24 o 
   3   5  15        8.73        6.99      1.76 o 
   4   5  15       75.52       74.49      5.09 o 
   5   5  15        5.28        5.09      2.42 o 
   0   6  15       20.04       12.50      3.91 o 
   1   6  15        0.00       -0.05      0.97 o 
   2   6  15        4.72        5.10      1.73 o 
   3   6  15        7.89        4.48      3.71 o 
   4   6  15       36.94       30.44      2.43 o 
   1   7  15       24.67       31.28      2.76 o 
   2   7  15       44.53       43.30      4.60 o 
   3   7  15       83.54       92.84      7.88 o 
   0  -1  16       34.55       39.70      2.58 o 
   1  -1  16       23.96       24.92      1.92 o 
   2  -1  16       29.86       30.43      1.92 o 
  -1   0  16       32.35       37.60      2.71 o 
   0   0  16       72.40       84.56      3.17 o 
   1   0  16       10.80       11.22      2.19 o 
   2   0  16      148.83      147.49      3.95 o 
   3   0  16       12.13       12.04      2.15 o 
  -1   1  16        9.72        9.23      1.76 o 
   0   1  16        0.07        0.77      1.19 o 
   1   1  16        5.68        3.80      1.79 o 
   2   1  16        1.71        0.69      1.79 o 
   3   1  16       15.06       13.71      2.42 o 
   4   1  16       22.06       30.39      4.62 o 
  -1   2  16       25.37       25.28      2.89 o 
   0   2  16       18.36       23.22      2.70 o 
   1   2  16       78.91       77.85      4.67 o 
   2   2  16        5.06        6.79      2.44 o 
   3   2  16      145.60      142.30      5.31 o 
   4   2  16        0.45        0.07      1.72 o 
  -1   3  16        7.96       10.00      2.42 o 
   0   3  16        7.63       13.32      2.95 o 
   1   3  16        3.05        2.04      1.94 o 
   2   3  16       45.23       42.95      3.16 o 
   3   3  16       36.48       35.98      2.95 o 
   4   3  16       20.45       27.90      2.79 o 
  -1   4  16       88.09       98.04      4.91 o 
   0   4  16       10.68       12.64      2.45 o 
   1   4  16      113.10      118.39      4.86 o 
   2   4  16        1.08        0.57      1.34 o 
   3   4  16       49.23       58.18      3.42 o 
   4   4  16       30.40       32.10      2.75 o 
   0   5  16        0.75        2.25      2.20 o 
   1   5  16        1.67        1.46      1.99 o 
   2   5  16        7.03        8.38      2.08 o 
   3   5  16        0.61        1.32      1.43 o 
   4   5  16        2.51        1.94      1.46 o 
   1   6  16        2.29        5.35      1.98 o 
   2   6  16       64.84       78.11      6.23 o 
   3   6  16        1.69        0.75      1.29 o 
   1   2  17       24.69       26.76      2.99 o 
   2   2  17       34.65       35.55      3.25 o 
   1   3  17       11.04        8.65      2.29 o 
   2   3  17       40.50       45.72      3.98 o 
   3   3  17       33.21       33.86      3.72 o 
   2   4  17        0.18        0.08      1.20 o 
                                                 
